# Supplementary material for: Scars That Speak: Unraveling the Oncogenic Aftermath of Pulmonary Tuberculosis—A Narrative Review
Source: J Clin Med. 2026 Mar 4;15(5):1966. doi: 10.3390/jcm15051966 (PMC12985596; doi:10.3390/jcm15051966)
Supplement: Supplementary file 1 [file jcm-15-01966-s001.zip]

Archive with 3 entries (3 files):
- Supplementary Materials S1.xls
- Supplementary Materials S2.xlsx
- Supplementary Materials S3.xlsx
