# Supplementary material for: Scars That Speak: Unraveling the Oncogenic Aftermath of Pulmonary Tuberculosis—A Narrative Review
Source: J Clin Med. 2026 Mar 4;15(5):1966. doi: 10.3390/jcm15051966 (PMC12985596; doi:10.3390/jcm15051966)
Supplement: Supplementary file 1 [file jcm-15-01966-s001.zip › Supplementary Materials S1.xls]

## Sheet: Data
Country Name	Country Code	Indicator Name	Indicator Code	2000	2001	2002	2003	2004	2005	2006	2007	2008	2009	2010	2011	2012	2013	2014	2015	2016	2017	2018	2019	2020	2021	2022	2023	2024
Aruba	ABW	Incidence of tuberculosis (per 100,000 people)	SH.TBS.INCD	6.2	6.5	6.8	7.1	7.3	7.6	7.9	8.2	8.4	8.7	6	7.9	28	11	1.9	5.8	7.6	7.6	4.7	1.9	0.93	5.6	4.6	3.7	8.3
Africa Eastern and Southern	AFE	Incidence of tuberculosis (per 100,000 people)	SH.TBS.INCD
Afghanistan	AFG	Incidence of tuberculosis (per 100,000 people)	SH.TBS.INCD	148	175	197	215	228	237	242	241	235	229	218	204	194	194	197	200	204	209	212	213	205	206	206	204	203
Africa Western and Central	AFW	Incidence of tuberculosis (per 100,000 people)	SH.TBS.INCD
Angola	AGO	Incidence of tuberculosis (per 100,000 people)	SH.TBS.INCD	270	336	390	434	468	491	507	509	499	489	480	469	458	453	451	445	433	418	403	390	373	371	379	383	373
Albania	ALB	Incidence of tuberculosis (per 100,000 people)	SH.TBS.INCD	21	20	21	20	20	19	17	16	16	17	17	16	16	18	16	16	16	20	17	16	15	15	15	15	15
Andorra	AND	Incidence of tuberculosis (per 100,000 people)	SH.TBS.INCD	18	15	7.5	16	9.4	13	15	6.1	4.8	9.5	8.7	3.9	12	6.6	8.1	5.5	5.5	1.4	2.7	6.5	2.6	2.6	5	4.9	4.9
Arab World	ARB	Incidence of tuberculosis (per 100,000 people)	SH.TBS.INCD
United Arab Emirates	ARE	Incidence of tuberculosis (per 100,000 people)	SH.TBS.INCD	8.1	4.6	4.9	5.7	4	4.1	3.3	3.1	2.6	3	3.2	2.4	1.7	1.6	1.1	1	1	1	1.2	1.2	0.85	0.82	0.77	0.76	0.63
Argentina	ARG	Incidence of tuberculosis (per 100,000 people)	SH.TBS.INCD	49	46	45	41	42	38	34	35	31	25	24	31	27	27	27	28	30	29	30	33	27	34	35	39	44
Armenia	ARM	Incidence of tuberculosis (per 100,000 people)	SH.TBS.INCD	115	116	116	120	125	161	124	114	108	98	86	75	70	79	73	63	54	43	37	31	29	26	24	21	19
American Samoa	ASM	Incidence of tuberculosis (per 100,000 people)	SH.TBS.INCD	5.3	5.3	3.5	5.3	8.8	11	7.1	5.3	5.4	7.2	7.2	5.5	6.2	6.1	5.9	7.6	5.6	9.7	0	2	6	4.4	4.2	3.9	3.7
Antigua and Barbuda	ATG	Incidence of tuberculosis (per 100,000 people)	SH.TBS.INCD	5.3	1.3	5.2	1.3	4.6	7.5	5	2.4	1.2	3.6	8.2	7	3.4	11	3.4	3.8	3.3	1.1	5.5	0	2.2	4.3	1.1	1.1	1.1
Australia	AUS	Incidence of tuberculosis (per 100,000 people)	SH.TBS.INCD	6.8	6.3	6.4	5.9	6.6	6.3	6.9	6.5	6.9	7.2	6.8	6.6	6.7	6.3	6.5	6	6.5	6.6	6.5	6.8	7.2	6.5	5.6	6.2	6.9
Austria	AUT	Incidence of tuberculosis (per 100,000 people)	SH.TBS.INCD	22	18	18	16	15	15	13	13	12	10	9.8	9.9	9	8.9	7.9	7.8	8.4	7.6	6.3	6.2	5.1	5.1	4.7	5.3	4.9
Azerbaijan	AZE	Incidence of tuberculosis (per 100,000 people)	SH.TBS.INCD	183	176	189	145	208	237	200	175	219	249	183	206	134	115	107	95	86	84	78	73	69	67	67	66	64
Burundi	BDI	Incidence of tuberculosis (per 100,000 people)	SH.TBS.INCD	213	209	205	200	194	188	182	175	168	160	154	148	142	136	130	124	118	112	106	102	97	93	89	86	83
Belgium	BEL	Incidence of tuberculosis (per 100,000 people)	SH.TBS.INCD	17	17	15	13	14	13	12	11	11	10	11	10	9.7	9.5	9.2	9.5	10	9.2	9.1	8.9	7.8	8.2	7.8	2.5	2.7
Benin	BEN	Incidence of tuberculosis (per 100,000 people)	SH.TBS.INCD	71	75	78	80	82	83	84	84	83	81	79	76	73	69	66	62	59	56	53	51	48	46	44	42	40
Burkina Faso	BFA	Incidence of tuberculosis (per 100,000 people)	SH.TBS.INCD	93	91	89	87	85	84	82	80	79	77	76	74	73	71	70	68	67	66	64	63	62	61	59	58	57
Bangladesh	BGD	Incidence of tuberculosis (per 100,000 people)	SH.TBS.INCD	221	221	221	221	221	221	221	221	221	221	221	221	221	221	221	221	221	221	221	221	221	221	221	221	221
Bulgaria	BGR	Incidence of tuberculosis (per 100,000 people)	SH.TBS.INCD	83	94	80	77	71	75	72	64	66	59	53	47	44	41	38	33	31	28	25	25	17	13	15	17	12
Bahrain	BHR	Incidence of tuberculosis (per 100,000 people)	SH.TBS.INCD	57	49	45	56	48	51	47	46	44	44	32	29	28	24	21	18	15	14	14	16	17	17	16	14	12
Bahamas, The	BHS	Incidence of tuberculosis (per 100,000 people)	SH.TBS.INCD	57	39	25	19	25	21	25	19	20	18	12	15	12	12	18	21	30	17	15	17	10	14	16	8.8	18
Bosnia and Herzegovina	BIH	Incidence of tuberculosis (per 100,000 people)	SH.TBS.INCD	158	141	87	84	103	87	73	99	73	74	57	59	61	54	51	46	38	32	28	25	25	23	21	20	21
Belarus	BLR	Incidence of tuberculosis (per 100,000 people)	SH.TBS.INCD	153	121	110	124	111	105	97	97	88	87	81	73	73	67	56	54	45	38	31	29	26	24	22	19	17
Belize	BLZ	Incidence of tuberculosis (per 100,000 people)	SH.TBS.INCD	113	131	119	80	61	70	55	38	50	48	75	36	40	55	31	33	49	47	39	35	34	35	35	34	34
Bermuda	BMU	Incidence of tuberculosis (per 100,000 people)	SH.TBS.INCD	0	0	0	4.7	9.6	6.9	4.8	4.1	3.3	2.5	1.6	1.6	4.7	0	0	0	3.2	3.1	3.1	3.1	4.7	3.1	1.5	3.1	3.1
Bolivia	BOL	Incidence of tuberculosis (per 100,000 people)	SH.TBS.INCD	402	382	362	342	321	300	279	257	235	214	195	177	161	147	134	123	113	104	98	95	94	96	99	105	114
Brazil	BRA	Incidence of tuberculosis (per 100,000 people)	SH.TBS.INCD	49	46	50	51	52	48	44	44	44	43	42	42	42	42	41	41	41	43	45	45	45	47	49	49	49
Barbados	BRB	Incidence of tuberculosis (per 100,000 people)	SH.TBS.INCD	1.1	2.3	1.9	3.3	7.1	3.5	1.9	5.9	1.1	0.73	2.2	0	1.4	1.4	1.8	0	1.1	0	0.36	0	2.1	0.35	1.8	0.71	1
Brunei Darussalam	BRN	Incidence of tuberculosis (per 100,000 people)	SH.TBS.INCD	231	146	140	116	94	77	91	90	92	84	90	84	86	73	66	69	75	71	75	71	90	66	63	72	65
Bhutan	BTN	Incidence of tuberculosis (per 100,000 people)	SH.TBS.INCD	667	587	598	547	512	508	429	436	393	432	474	421	363	328	307	264	298	216	213	226	201	185	171	179	191
Botswana	BWA	Incidence of tuberculosis (per 100,000 people)	SH.TBS.INCD	976	938	901	863	826	788	751	714	676	639	601	568	536	503	470	437	405	372	339	306	274	241	208	175	143
Central African Republic	CAF	Incidence of tuberculosis (per 100,000 people)	SH.TBS.INCD	681	667	654	641	628	615	603	591	579	568	556	545	534	524	513	503	493	483	473	464	455	446	437	428	419
Canada	CAN	Incidence of tuberculosis (per 100,000 people)	SH.TBS.INCD	8	8	7.3	6.9	6.4	6.3	6	5.8	5.9	5.7	4.9	5	5.6	5.4	5	5.1	5.3	5.4	5.3	5.6	5.1	5.4	5.6	6.2	6.2
Central Europe and the Baltics	CEB	Incidence of tuberculosis (per 100,000 people)	SH.TBS.INCD
Switzerland	CHE	Incidence of tuberculosis (per 100,000 people)	SH.TBS.INCD	11	10	11	10	9.7	8.9	8	7	7.6	8.1	8	8.1	6.3	6.9	6.2	7.6	8	7.3	6.4	5.4	4.7	4.7	4.5	5.4	5.4
Channel Islands	CHI	Incidence of tuberculosis (per 100,000 people)	SH.TBS.INCD
Chile	CHL	Incidence of tuberculosis (per 100,000 people)	SH.TBS.INCD	33	31	24	21	24	22	21	20	20	19	19	19	18	18	17	18	17	18	19	19	15	17	18	20	19
China	CHN	Incidence of tuberculosis (per 100,000 people)	SH.TBS.INCD	107	104	100	97	94	91	88	85	82	81	76	75	73	70	67	65	63	62	61	58	58	55	52	52	49
Cote d'Ivoire	CIV	Incidence of tuberculosis (per 100,000 people)	SH.TBS.INCD	166	180	191	201	208	213	217	218	217	215	209	201	193	184	173	162	153	142	133	126	118	112	107	103	99
Cameroon	CMR	Incidence of tuberculosis (per 100,000 people)	SH.TBS.INCD	84	131	172	206	234	255	271	279	280	278	271	259	248	238	226	214	202	189	177	168	158	150	143	137	132
Congo, Dem. Rep.	COD	Incidence of tuberculosis (per 100,000 people)	SH.TBS.INCD	612	600	588	576	564	553	542	531	521	510	500	490	480	471	461	452	443	434	426	417	409	401	392	385	377
Congo, Rep.	COG	Incidence of tuberculosis (per 100,000 people)	SH.TBS.INCD	569	550	532	515	499	484	470	458	448	438	426	415	402	385	365	348	334	321	311	304	300	297	297	298	302
Colombia	COL	Incidence of tuberculosis (per 100,000 people)	SH.TBS.INCD	70	64	59	56	51	44	45	43	43	41	40	40	39	36	34	33	34	34	34	36	39	41	44	46	49
Comoros	COM	Incidence of tuberculosis (per 100,000 people)	SH.TBS.INCD	51	49	47	45	44	43	43	43	44	44	44	43	43	42	42	42	41	40	39	37	35	32	29	26	22
Cabo Verde	CPV	Incidence of tuberculosis (per 100,000 people)	SH.TBS.INCD	176	168	104	156	135	126	106	105	121	114	117	121	131	92	81	78	70	70	56	57	57	49	39	53	47
Costa Rica	CRI	Incidence of tuberculosis (per 100,000 people)	SH.TBS.INCD	25	26	21	21	26	19	17	18	16	14	15	15	14	12	13	12	9.6	9.6	10	9.9	9.7	9.8	9.8	9.5	9.3
Caribbean small states	CSS	Incidence of tuberculosis (per 100,000 people)	SH.TBS.INCD
Cuba	CUB	Incidence of tuberculosis (per 100,000 people)	SH.TBS.INCD	23	16	15	13	11	10	10	9.8	10	8.6	9.8	9.3	8.3	8.4	8	7.5	7.3	7.6	7.6	6.8	6.2	5.4	7.7	8.1	11
Curacao	CUW	Incidence of tuberculosis (per 100,000 people)	SH.TBS.INCD											3.2	0.63	0.62	1.2	3	4.8	2.4	5.3	4.1	3.8	3.5	3.2	2.7	2.8	2.8
Cayman Islands	CYM	Incidence of tuberculosis (per 100,000 people)	SH.TBS.INCD	13	2.4	0	0	2.2	0.97	0	2	2	3.8	7.4	3.6	11	8.5	0	11	4.8	6.2	4.5	5.9	2.9	2.9	8.4	4.1	4.9
Cyprus	CYP	Incidence of tuberculosis (per 100,000 people)	SH.TBS.INCD	8.2	8.9	4	6.4	5	5.2	5.3	5.9	6.7	6.9	8	6.4	7.6	4.7	4.3	6.7	5.9	5.2	5	6.4	3.2	4.5	8.7	7.2	5.5
Czechia	CZE	Incidence of tuberculosis (per 100,000 people)	SH.TBS.INCD	18	17	15	15	13	13	12	10	10	7.9	7.6	6.9	6.8	5.7	5.7	6	5.9	5.7	5	5.2	4.1	4	4.2	4.9	4.9
Germany	DEU	Incidence of tuberculosis (per 100,000 people)	SH.TBS.INCD	12	9.3	9.3	9.4	8.3	7.6	6.9	6.3	5.6	5.7	5.5	5.5	5.5	5.7	5.9	7.6	7.6	7.1	6.9	6.1	5.3	5	5.1	5.6	5.4
Djibouti	DJI	Incidence of tuberculosis (per 100,000 people)	SH.TBS.INCD	2700	2650	1870	1780	1530	1530	1350	1320	1390	1320	1350	1140	1020	889	651	691	600	454	433	389	366	392	462	477	495
Dominica	DMA	Incidence of tuberculosis (per 100,000 people)	SH.TBS.INCD	4.4	5.4	2.9	7.6	8.7	9.7	28	4.4	19	5.8	12	2.9	10	4.3	1.4	9.9	7.2	1.5	5.9	15	5.2	0	0	6	4.5
Denmark	DNK	Incidence of tuberculosis (per 100,000 people)	SH.TBS.INCD	16	13	10	10	9.1	10	8.5	8.7	8	7	7.8	8.3	7.8	7.5	6.5	7	6.3	5.4	5.7	5.4	4.3	4	4.2	3.5	3.2
Dominican Republic	DOM	Incidence of tuberculosis (per 100,000 people)	SH.TBS.INCD	145	124	100	113	103	108	92	78	75	70	61	64	61	62	60	59	55	50	49	45	46	47	49	50	51
Algeria	DZA	Incidence of tuberculosis (per 100,000 people)	SH.TBS.INCD	118	111	112	112	109	113	107	104	95	96	95	87	85	77	80	81	76	75	74	65	52	57	55	55	54
East Asia & Pacific (excluding high income)	EAP	Incidence of tuberculosis (per 100,000 people)	SH.TBS.INCD	198	195	192	188	184	180	177	173	170	168	163	162	160	157	154	152	150	148	146	143	142	146	156	160	157
Early-demographic dividend	EAR	Incidence of tuberculosis (per 100,000 people)	SH.TBS.INCD
East Asia & Pacific	EAS	Incidence of tuberculosis (per 100,000 people)	SH.TBS.INCD	183	180	177	174	170	167	163	160	157	156	151	150	148	145	143	140	138	137	135	132	131	134	143	146	144
Europe & Central Asia (excluding high income)	ECA	Incidence of tuberculosis (per 100,000 people)	SH.TBS.INCD	135	135	137	139	135	132	125	118	110	103	94	91	81	77	70	65	60	56	52	49	47	46	46	44	42
Europe & Central Asia	ECS	Incidence of tuberculosis (per 100,000 people)	SH.TBS.INCD	67	66	65	66	62	62	60	57	55	52	48	46	43	41	38	36	34	31	29	27	26	25	24	23	22
Ecuador	ECU	Incidence of tuberculosis (per 100,000 people)	SH.TBS.INCD	124	103	95	105	93	62	60	60	56	51	49	50	51	47	44	42	42	44	45	46	38	41	50	59	66
Egypt, Arab Rep.	EGY	Incidence of tuberculosis (per 100,000 people)	SH.TBS.INCD	21	21	20	19	19	18	17	17	16	16	15	15	14	14	13	13	13	12	12	11	11	11	11	10	10
Euro area	EMU	Incidence of tuberculosis (per 100,000 people)	SH.TBS.INCD
Eritrea	ERI	Incidence of tuberculosis (per 100,000 people)	SH.TBS.INCD	1440	538	498	756	617	483	375	417	312	281	258	262	261	229	186	156	163	147	132	127	111	111	134	149	115
Spain	ESP	Incidence of tuberculosis (per 100,000 people)	SH.TBS.INCD	30	25	26	33	20	23	24	22	22	20	19	17	15	14	12	10	12	11	11	10	7.2	8.2	6.3	9.7	7.9
Estonia	EST	Incidence of tuberculosis (per 100,000 people)	SH.TBS.INCD	105	94	83	78	71	64	54	56	47	40	31	31	27	27	24	21	19	17	14	14	11	10	12	9.1	8.2
Ethiopia	ETH	Incidence of tuberculosis (per 100,000 people)	SH.TBS.INCD	489	462	437	412	388	366	345	324	305	287	269	253	238	224	211	200	189	179	170	163	156	151	146	143	141
European Union	EUU	Incidence of tuberculosis (per 100,000 people)	SH.TBS.INCD
Fragile and conflict affected situations	FCS	Incidence of tuberculosis (per 100,000 people)	SH.TBS.INCD
Finland	FIN	Incidence of tuberculosis (per 100,000 people)	SH.TBS.INCD	14	12	11	9.8	7.7	8	6.5	6.9	7.5	9	6.8	6.9	5.7	5.7	5.4	5.7	4.8	5	4.9	4.8	3.7	3.6	4	3.7	3.7
Fiji	FJI	Incidence of tuberculosis (per 100,000 people)	SH.TBS.INCD	49	58	44	51	35	32	27	22	24	32	42	46	43	51	74	69	59	68	73	89	81	63	105	72	104
France	FRA	Incidence of tuberculosis (per 100,000 people)	SH.TBS.INCD	12	12	11	12	10	9.8	9.7	11	10	9.4	9.2	9	8.9	8.8	8.5	8.4	8.7	9	8.8	9	8.1	7.4	7	8.3	7.8
Faroe Islands	FRO	Incidence of tuberculosis (per 100,000 people)	SH.TBS.INCD
Micronesia, Fed. Sts.	FSM	Incidence of tuberculosis (per 100,000 people)	SH.TBS.INCD	281	312	372	304	332	271	271	347	388	335	354	317	305	312	391	214	293	262	187	180	178	137	91	397	264
Gabon	GAB	Incidence of tuberculosis (per 100,000 people)	SH.TBS.INCD	332	336	342	350	361	373	387	405	426	445	461	475	483	488	491	488	475	456	440	427	413	401	390	380	371
United Kingdom	GBR	Incidence of tuberculosis (per 100,000 people)	SH.TBS.INCD	12	11	13	13	13	15	15	15	15	15	14	15	15	13	11	10	9.9	8.9	8	8.1	7	7.9	7.8	8.6	9.7
Georgia	GEO	Incidence of tuberculosis (per 100,000 people)	SH.TBS.INCD	229	222	216	211	206	201	196	191	187	181	174	165	155	143	128	115	104	95	86	78	71	63	57	51	45
Ghana	GHA	Incidence of tuberculosis (per 100,000 people)	SH.TBS.INCD	216	214	212	209	206	203	199	196	191	187	183	178	173	168	165	160	156	152	148	144	140	136	133	129	126
Gibraltar	GIB	Incidence of tuberculosis (per 100,000 people)	SH.TBS.INCD
Guinea	GIN	Incidence of tuberculosis (per 100,000 people)	SH.TBS.INCD	120	133	144	154	163	171	177	183	187	190	189	187	185	183	179	177	177	178	178	178	179	179	179	178	178
Gambia, The	GMB	Incidence of tuberculosis (per 100,000 people)	SH.TBS.INCD	187	189	190	191	191	190	188	186	183	180	179	178	177	176	175	173	170	166	162	158	153	149	145	142	138
Guinea-Bissau	GNB	Incidence of tuberculosis (per 100,000 people)	SH.TBS.INCD	202	225	245	261	273	281	286	286	282	276	266	253	241	230	218	209	203	198	194	189	186	183	180	178	176
Equatorial Guinea	GNQ	Incidence of tuberculosis (per 100,000 people)	SH.TBS.INCD	323	316	310	304	298	292	286	280	275	269	264	259	253	248	243	239	234	229	225	220	216	211	207	203	199
Greece	GRC	Incidence of tuberculosis (per 100,000 people)	SH.TBS.INCD	9.7	6.8	7.6	7.8	9.5	8.9	7.8	7.7	7.3	6.7	5.4	5.5	6.3	6	5.8	5.3	4.9	5.2	4.8	5.1	4.4	2.3	3.6	5.6	3.6
Grenada	GRD	Incidence of tuberculosis (per 100,000 people)	SH.TBS.INCD	0	0.69	0.92	1.8	1.8	1.9	0.91	2.7	4.5	4.5	3.6	1.8	0.89	2.1	0	4.4	5.2	2.6	1.7	2.6	0.86	1.7	0.86	4.3	1.7
Greenland	GRL	Incidence of tuberculosis (per 100,000 people)	SH.TBS.INCD	192	194	196	198	200	202	204	206	208	161	286	283	203	230	206	189	134	130	111	142	166	76	130	110	139
Guatemala	GTM	Incidence of tuberculosis (per 100,000 people)	SH.TBS.INCD	28	23	27	24	29	33	31	26	26	23	26	23	26	24	23	23	22	23	24	24	18	20	26	29	28
Guam	GUM	Incidence of tuberculosis (per 100,000 people)	SH.TBS.INCD	81	92	72	30	67	82	55	63	102	112	107	85	69	48	55	74	72	80	68	76	54	55	55	42	55
Guyana	GUY	Incidence of tuberculosis (per 100,000 people)	SH.TBS.INCD	148	134	173	171	152	151	163	133	143	164	150	145	148	130	100	102	101	90	85	80	59	66	61	66	67
High income	HIC	Incidence of tuberculosis (per 100,000 people)	SH.TBS.INCD	35	35	33	33	31	30	29	28	28	27	26	25	23	22	21	20	19	18	17	16	14	14	12	13	12
Hong Kong SAR, China	HKG	Incidence of tuberculosis (per 100,000 people)	SH.TBS.INCD	216	235	211	193	180	175	164	152	150	133	123	115	113	109	107	98	94	90	89	84	75	76	66	67	66
Honduras	HND	Incidence of tuberculosis (per 100,000 people)	SH.TBS.INCD	280	200	161	133	108	92	84	69	67	66	62	66	59	55	49	49	48	46	45	38	38	38	38	38	38
Heavily indebted poor countries (HIPC)	HPC	Incidence of tuberculosis (per 100,000 people)	SH.TBS.INCD
Croatia	HRV	Incidence of tuberculosis (per 100,000 people)	SH.TBS.INCD	56	47	48	46	38	34	33	30	31	26	21	19	17	16	15	15	14	11	11	9.3	5.6	4.9	6.6	8.4	6.6
Haiti	HTI	Incidence of tuberculosis (per 100,000 people)	SH.TBS.INCD	576	576	571	562	549	532	514	488	456	428	407	389	372	353	336	318	297	276	256	239	223	209	196	185	175
Hungary	HUN	Incidence of tuberculosis (per 100,000 people)	SH.TBS.INCD	45	43	40	40	33	26	24	22	20	18	22	18	16	14	11	11	9.8	8.6	8	7	5.1	4.1	5.7	6.5	5.6
IBRD only	IBD	Incidence of tuberculosis (per 100,000 people)	SH.TBS.INCD
IDA & IBRD total	IBT	Incidence of tuberculosis (per 100,000 people)	SH.TBS.INCD
IDA total	IDA	Incidence of tuberculosis (per 100,000 people)	SH.TBS.INCD
IDA blend	IDB	Incidence of tuberculosis (per 100,000 people)	SH.TBS.INCD
Indonesia	IDN	Incidence of tuberculosis (per 100,000 people)	SH.TBS.INCD	370	369	367	366	363	360	357	353	349	345	342	338	335	332	329	325	322	319	316	312	306	330	375	388	382
IDA only	IDX	Incidence of tuberculosis (per 100,000 people)	SH.TBS.INCD
Isle of Man	IMN	Incidence of tuberculosis (per 100,000 people)	SH.TBS.INCD
India	IND	Incidence of tuberculosis (per 100,000 people)	SH.TBS.INCD	322	321	320	318	315	311	305	298	291	283	276	268	258	248	243	237	225	217	208	202	197	196	196	192	187
Not classified	INX	Incidence of tuberculosis (per 100,000 people)	SH.TBS.INCD
Ireland	IRL	Incidence of tuberculosis (per 100,000 people)	SH.TBS.INCD	14	14	13	14	14	14	14	13	13	12	11	11	9.5	9.7	8	7.7	7.6	7.7	7.4	6.2	5.6	5	4.7	4.8	6.2
Iran, Islamic Rep.	IRN	Incidence of tuberculosis (per 100,000 people)	SH.TBS.INCD	43	42	40	38	35	31	30	28	28	29	29	28	26	24	21	20	17	16	15	14	13	12	12	11	10
Iraq	IRQ	Incidence of tuberculosis (per 100,000 people)	SH.TBS.INCD	60	63	69	66	58	50	43	42	48	47	47	42	39	37	34	33	29	29	27	24	18	20	23	23	21
Iceland	ISL	Incidence of tuberculosis (per 100,000 people)	SH.TBS.INCD	4.6	4.2	2.8	1.7	3.8	3.4	4.3	3.9	1.9	2.8	6.9	2.5	3.1	3.4	2.4	2.1	1.8	3.8	2.3	3.6	3.3	1.9	4.2	3.6	3
Israel	ISR	Incidence of tuberculosis (per 100,000 people)	SH.TBS.INCD	13	12	10	9.9	9.3	7.3	6.6	7.4	5.9	6.2	5.9	7	8.3	4.9	5.6	4.3	3.7	3.4	4.1	2.9	2.1	2.8	2.7	2.8	2.4
Italy	ITA	Incidence of tuberculosis (per 100,000 people)	SH.TBS.INCD	9.1	11	9.7	11	9.3	8.8	9.3	6.1	8.9	8.7	9.5	7.1	6.3	6.1	6.7	6.9	7.5	7.5	7.4	6.2	4.2	4.7	4.5	5.4	5
Jamaica	JAM	Incidence of tuberculosis (per 100,000 people)	SH.TBS.INCD	12	11	8.9	9.5	8.7	6.4	6.4	6.8	6.6	8.4	7.6	5.9	5	5.1	4.4	5.2	5.1	5.9	3.9	3.5	2.9	2.7	3.9	4.3	2.3
Jordan	JOR	Incidence of tuberculosis (per 100,000 people)	SH.TBS.INCD	9.5	10	9	8.9	8.6	9.4	8.9	7.4	7.6	7.6	6.7	6.4	6.4	6.4	6.4	6.5	6.1	7.5	5.6	6.3	5.3	4.8	4.2	3.3	3.5
Japan	JPN	Incidence of tuberculosis (per 100,000 people)	SH.TBS.INCD	47	41	37	35	32	29	27	26	25	24	22	22	20	20	19	17	17	16	15	14	12	11	9.9	9.8	9.8
Kazakhstan	KAZ	Incidence of tuberculosis (per 100,000 people)	SH.TBS.INCD	168	170	178	225	181	181	167	166	142	151	140	148	105	109	86	78	68	67	68	66	62	57	53	49	45
Kenya	KEN	Incidence of tuberculosis (per 100,000 people)	SH.TBS.INCD	451	499	534	610	634	630	646	618	564	566	531	506	471	443	423	380	348	319	292	267	248	247	238	214	207
Kyrgyz Republic	KGZ	Incidence of tuberculosis (per 100,000 people)	SH.TBS.INCD	291	303	322	299	273	258	243	232	249	210	192	191	186	200	171	178	170	156	144	136	131	132	133	131	128
Cambodia	KHM	Incidence of tuberculosis (per 100,000 people)	SH.TBS.INCD	853	815	773	728	683	640	593	549	509	473	442	416	393	373	355	339	326	313	303	293	285	279	277	276	272
Kiribati	KIR	Incidence of tuberculosis (per 100,000 people)	SH.TBS.INCD	1280	908	888	1220	1260	1280	1320	1060	974	742	704	809	784	888	870	1010	1010	718	582	715	655	547	588	908	945
St. Kitts and Nevis	KNA	Incidence of tuberculosis (per 100,000 people)	SH.TBS.INCD	0	4.4	6.5	2.2	4.3	0	2.1	8.6	11	8.5	4.3	2.1	4.3	0	15	4.2	0	2.1	0	4.3	4.3	0	1.8	2.1	1.1
Korea, Rep.	KOR	Incidence of tuberculosis (per 100,000 people)	SH.TBS.INCD	50	85	79	83	78	96	94	93	90	95	97	101	94	89	85	79	76	70	64	58	48	44	40	38	35
Kuwait	KWT	Incidence of tuberculosis (per 100,000 people)	SH.TBS.INCD	36	33	38	36	34	30	36	34	44	45	45	29	30	27	27	26	27	31	25	23	20	22	13	11	10
Latin America & Caribbean (excluding high income)	LAC	Incidence of tuberculosis (per 100,000 people)	SH.TBS.INCD	90	83	79	76	72	68	64	61	59	56	54	53	51	50	48	47	47	47	48	48	46	48	50	52	53
Lao PDR	LAO	Incidence of tuberculosis (per 100,000 people)	SH.TBS.INCD	330	317	305	293	282	270	260	249	240	230	221	213	204	197	189	182	175	168	162	155	149	143	138	132	127
Lebanon	LBN	Incidence of tuberculosis (per 100,000 people)	SH.TBS.INCD	28	24	19	16	15	14	13	16	17	16	16	15	18	18	16	15	14	14	15	18	16	11	12	12	13
Liberia	LBR	Incidence of tuberculosis (per 100,000 people)	SH.TBS.INCD	115	152	186	216	244	268	288	305	320	329	331	328	324	315	302	289	279	268	257	249	240	232	224	215	207
Libya	LBY	Incidence of tuberculosis (per 100,000 people)	SH.TBS.INCD	59	62	63	64	65	64	63	60	57	53	49	43	38	35	33	32	32	34	37	40	43	47	52	57	63
St. Lucia	LCA	Incidence of tuberculosis (per 100,000 people)	SH.TBS.INCD	5.7	9.4	11	9.2	9.1	8.5	9	11	12	5.9	5.3	4.1	6.4	5.2	3.4	8	1.7	6.2	2.8	3.4	4.5	2.2	1.1	1.1	0.56
Latin America & Caribbean	LCN	Incidence of tuberculosis (per 100,000 people)	SH.TBS.INCD	85	78	75	72	69	65	61	58	56	53	51	51	49	47	46	45	45	46	46	46	44	46	49	50	51
Least developed countries: UN classification	LDC	Incidence of tuberculosis (per 100,000 people)	SH.TBS.INCD
Low income	LIC	Incidence of tuberculosis (per 100,000 people)	SH.TBS.INCD	294	286	283	282	279	274	270	266	257	253	247	248	243	239	234	229	226	222	218	214	210	207	204	201	199
Liechtenstein	LIE	Incidence of tuberculosis (per 100,000 people)	SH.TBS.INCD
Sri Lanka	LKA	Incidence of tuberculosis (per 100,000 people)	SH.TBS.INCD	148	140	132	125	118	112	106	101	96	92	88	85	82	78	74	70	66	61	58	57	55	55	56	57	59
Lower middle income	LMC	Incidence of tuberculosis (per 100,000 people)	SH.TBS.INCD	311	311	310	309	307	303	299	293	286	281	274	268	260	252	247	241	233	226	219	214	209	210	214	211	208
Low & middle income	LMY	Incidence of tuberculosis (per 100,000 people)	SH.TBS.INCD	227	226	226	226	224	221	218	214	210	206	201	198	193	187	183	179	173	168	164	160	157	157	161	160	157
Lesotho	LSO	Incidence of tuberculosis (per 100,000 people)	SH.TBS.INCD	827	923	1010	1080	1150	1200	1230	1230	1240	1230	1180	1120	1040	948	853	780	721	681	659	654	599	606	611	584	548
Late-demographic dividend	LTE	Incidence of tuberculosis (per 100,000 people)	SH.TBS.INCD
Lithuania	LTU	Incidence of tuberculosis (per 100,000 people)	SH.TBS.INCD	181	172	156	164	125	128	142	132	122	109	100	99	91	85	79	73	70	65	54	50	34	31	35	34	31
Luxembourg	LUX	Incidence of tuberculosis (per 100,000 people)	SH.TBS.INCD	14	9.7	9.5	16	9.2	11	9.4	11	7.6	7.1	7.5	6.2	11	8.7	5.3	6.3	5.9	6.3	8.1	9	6	6.4	8.7	7.6	7.5
Latvia	LVA	Incidence of tuberculosis (per 100,000 people)	SH.TBS.INCD	196	193	170	156	143	125	111	103	86	76	73	69	76	68	57	53	47	38	33	28	23	19	22	22	21
Macao SAR, China	MAC	Incidence of tuberculosis (per 100,000 people)	SH.TBS.INCD	247	245	195	179	153	172	166	144	139	114	123	114	117	121	106	96	89	92	77	84	82	75	64	68	59
St. Martin (French part)	MAF	Incidence of tuberculosis (per 100,000 people)	SH.TBS.INCD
Morocco	MAR	Incidence of tuberculosis (per 100,000 people)	SH.TBS.INCD	114	110	115	102	97	97	95	92	96	96	98	98	97	97	99	100	101	98	97	96	89	89	92	97	98
Monaco	MCO	Incidence of tuberculosis (per 100,000 people)	SH.TBS.INCD	0	0	0	0.53	0.63	0.73	0.82	0.9	0.97	1	3	1.1	1.2	1.2	0	0	5.4	0	2.6	0	0	0	0.91	0.86	0.82
Moldova	MDA	Incidence of tuberculosis (per 100,000 people)	SH.TBS.INCD	70	87	92	106	120	130	129	127	119	122	115	120	128	133	123	111	111	106	97	91	86	80	75	70	64
Madagascar	MDG	Incidence of tuberculosis (per 100,000 people)	SH.TBS.INCD	207	215	221	226	231	234	236	236	236	235	233	230	227	225	221	219	217	215	214	214	214	216	218	220	224
Maldives	MDV	Incidence of tuberculosis (per 100,000 people)	SH.TBS.INCD	139	141	122	129	108	107	78	89	75	57	49	42	49	48	50	57	57	42	43	48	33	27	34	36	40
Middle East, North Africa, Afghanistan & Pakistan	MEA	Incidence of tuberculosis (per 100,000 people)	SH.TBS.INCD	132	132	131	130	128	128	126	125	125	124	124	122	121	119	116	115	114	113	112	111	108	111	113	111	110
Mexico	MEX	Incidence of tuberculosis (per 100,000 people)	SH.TBS.INCD	37	36	33	34	26	31	29	28	28	27	28	27	26	26	25	25	25	25	26	26	26	27	27	28	28
Marshall Islands	MHL	Incidence of tuberculosis (per 100,000 people)	SH.TBS.INCD	190	304	270	311	594	552	643	683	508	541	700	498	517	532	509	498	649	745	1610	877	581	478	427	928	411
Middle income	MIC	Incidence of tuberculosis (per 100,000 people)	SH.TBS.INCD	222	222	222	221	220	217	214	210	206	203	197	194	188	183	179	174	168	163	159	155	151	153	156	156	153
North Macedonia	MKD	Incidence of tuberculosis (per 100,000 people)	SH.TBS.INCD	59	59	62	63	58	54	49	45	37	37	30	26	26	23	20	20	18	15	15	14	10	10	10	11	11
Mali	MLI	Incidence of tuberculosis (per 100,000 people)	SH.TBS.INCD	76	77	78	79	79	79	78	78	76	75	73	70	68	66	64	63	61	60	59	57	56	54	53	52	51
Malta	MLT	Incidence of tuberculosis (per 100,000 people)	SH.TBS.INCD	4	4	5.9	1.7	4.4	5.3	7.2	9.1	11	10	6.9	7.1	9.8	12	10	7.2	11	9	11	19	27	10	11	13	15
Myanmar	MMR	Incidence of tuberculosis (per 100,000 people)	SH.TBS.INCD	555	555	554	552	549	545	540	535	530	525	500	476	453	431	411	391	372	355	338	322	316	353	434	482	482
Middle East, North Africa, Afghanistan & Pakistan (excluding high income)	MNA	Incidence of tuberculosis (per 100,000 people)	SH.TBS.INCD	140	140	139	138	137	136	134	134	133	133	133	131	130	128	126	125	124	123	122	120	116	121	123	120	120
Montenegro	MNE	Incidence of tuberculosis (per 100,000 people)	SH.TBS.INCD						41	43	38	33	29	27	27	24	29	27	19	20	17	19	18	18	17	17	17	16
Mongolia	MNG	Incidence of tuberculosis (per 100,000 people)	SH.TBS.INCD	428	428	428	428	428	428	428	428	428	428	428	428	428	428	428	428	428	428	428	428	418	421	440	448	446
Northern Mariana Islands	MNP	Incidence of tuberculosis (per 100,000 people)	SH.TBS.INCD	264	200	182	154	181	195	172	147	93	126	104	107	102	104	82	88	87	128	149	164	133	115	77	75	35
Mozambique	MOZ	Incidence of tuberculosis (per 100,000 people)	SH.TBS.INCD	336	338	339	339	341	342	345	348	351	354	357	359	361	361	361	361	361	361	361	361	361	361	361	361	361
Mauritania	MRT	Incidence of tuberculosis (per 100,000 people)	SH.TBS.INCD	229	224	217	210	203	195	186	176	165	155	145	134	125	118	112	107	102	98	94	89	84	79	75	70	65
Mauritius	MUS	Incidence of tuberculosis (per 100,000 people)	SH.TBS.INCD	32	24	26	25	24	22	19	17	17	17	18	16	17	17	16	16	15	14	16	14	12	11	15	12	13
Malawi	MWI	Incidence of tuberculosis (per 100,000 people)	SH.TBS.INCD	386	395	401	403	402	398	392	383	371	356	338	316	291	261	228	197	176	162	153	146	138	132	125	119	113
Malaysia	MYS	Incidence of tuberculosis (per 100,000 people)	SH.TBS.INCD	152	136	121	121	107	102	101	98	100	97	100	102	108	112	110	104	106	103	100	100	99	98	98	97	96
North America	NAC	Incidence of tuberculosis (per 100,000 people)	SH.TBS.INCD	7.7	7.4	6.9	6.6	6.3	6	5.8	5.5	5.3	4.7	4.4	4.1	4	3.6	3.5	3.5	3.4	3.3	3.2	3.2	2.6	2.9	2.9	3.4	3.5
Namibia	NAM	Incidence of tuberculosis (per 100,000 people)	SH.TBS.INCD	985	1100	1190	1240	1260	1250	1210	1140	1060	974	892	815	754	710	674	639	604	565	524	486	450	441	441	432	422
New Caledonia	NCL	Incidence of tuberculosis (per 100,000 people)	SH.TBS.INCD	101	63	64	36	55	41	41	37	37	38	33	34	24	26	17	32	21	19	20	13	23	13	17	17	18
Niger	NER	Incidence of tuberculosis (per 100,000 people)	SH.TBS.INCD	83	94	103	112	118	123	127	129	130	129	126	122	117	111	104	98	93	88	84	82	81	80	81	83	86
Nigeria	NGA	Incidence of tuberculosis (per 100,000 people)	SH.TBS.INCD	219	219	219	219	219	219	219	219	219	219	219	219	219	219	219	219	219	219	219	219	219	219	219	219	219
Nicaragua	NIC	Incidence of tuberculosis (per 100,000 people)	SH.TBS.INCD	125	120	98	102	94	77	75	80	76	69	70	74	74	70	65	59	54	51	46	49	47	46	45	44	43
Netherlands	NLD	Incidence of tuberculosis (per 100,000 people)	SH.TBS.INCD	8.9	10	9.6	9.2	9.2	7.9	7	6.5	6.7	7.8	7	6.6	6.3	5.6	5.5	5.7	5.9	5.2	5.2	4.9	4	4.4	4	4.5	4.7
Norway	NOR	Incidence of tuberculosis (per 100,000 people)	SH.TBS.INCD	7	8.5	7.2	9.5	7.8	7.4	7.3	7.3	7.5	8.1	7.1	7.6	8	8.3	6.9	6.4	6.1	5.2	4.1	3.3	3.1	3	3.2	2.8	3.3
Nepal	NPL	Incidence of tuberculosis (per 100,000 people)	SH.TBS.INCD	417	405	393	382	371	360	350	339	329	320	311	302	293	284	276	268	260	253	245	238	228	230	234	231	227
Nauru	NRU	Incidence of tuberculosis (per 100,000 people)	SH.TBS.INCD	39	30	50	30	65	109	120	30	50	40	30	50	60	67	74	91	90	80	44	147	112	179	161	152	161
New Zealand	NZL	Incidence of tuberculosis (per 100,000 people)	SH.TBS.INCD	12	13	11	14	12	10	10	8.2	8.6	8.6	8.6	8.5	8.1	7.4	7.9	7.5	7.4	7.3	7.2	7.4	7.3	7	6.1	6.7	7.9
OECD members	OED	Incidence of tuberculosis (per 100,000 people)	SH.TBS.INCD
Oman	OMN	Incidence of tuberculosis (per 100,000 people)	SH.TBS.INCD	25	22	22	19	21	18	23	21	21	20	17	17	16	13	13	12	12	8.7	7.7	11	9.9	7.4	11	14	11
Other small states	OSS	Incidence of tuberculosis (per 100,000 people)	SH.TBS.INCD
Pakistan	PAK	Incidence of tuberculosis (per 100,000 people)	SH.TBS.INCD	275	275	275	276	276	276	276	276	276	276	276	276	276	275	270	270	268	267	265	263	260	270	275	267	266
Panama	PAN	Incidence of tuberculosis (per 100,000 people)	SH.TBS.INCD	71	99	87	85	86	79	76	72	71	64	62	64	58	54	52	58	61	61	54	39	34	43	49	61	63
Peru	PER	Incidence of tuberculosis (per 100,000 people)	SH.TBS.INCD	367	327	295	245	240	228	218	194	182	171	159	155	143	139	136	131	129	128	132	131	128	137	149	149	139
Philippines	PHL	Incidence of tuberculosis (per 100,000 people)	SH.TBS.INCD	590	579	569	559	549	539	530	520	524	528	531	535	539	543	546	550	554	554	554	554	544	579	627	632	625
Palau	PLW	Incidence of tuberculosis (per 100,000 people)	SH.TBS.INCD	56	55	56	46	25	50	61	57	79	102	103	66	23	45	79	79	129	112	95	34	56	45	39	85	28
Papua New Guinea	PNG	Incidence of tuberculosis (per 100,000 people)	SH.TBS.INCD	1060	972	887	810	741	679	628	584	549	527	528	547	563	582	611	629	626	616	611	614	616	622	632	647	664
Poland	POL	Incidence of tuberculosis (per 100,000 people)	SH.TBS.INCD	46	42	41	40	34	31	30	30	27	28	25	28	24	24	22	21	20	18	17	16	10	11	13	13	11
Pre-demographic dividend	PRE	Incidence of tuberculosis (per 100,000 people)	SH.TBS.INCD
Puerto Rico (US)	PRI	Incidence of tuberculosis (per 100,000 people)	SH.TBS.INCD	9.8	6.4	6.5	5.6	5.7	5	4.9	4.2	3.9	2.6	3.2	2	2.8	1.9	1.7	2	2.5	1.5	1	1.4	1.1	0.69	0.86	0.81	0.55
Korea, Dem. People's Rep.	PRK	Incidence of tuberculosis (per 100,000 people)	SH.TBS.INCD
Portugal	PRT	Incidence of tuberculosis (per 100,000 people)	SH.TBS.INCD	59	59	58	52	46	41	39	35	33	32	30	28	28	26	24	23	20	19	20	19	15	16	16	16	15
Paraguay	PRY	Incidence of tuberculosis (per 100,000 people)	SH.TBS.INCD	98	96	91	92	88	77	82	72	67	67	62	62	62	56	54	55	55	57	56	60	50	57	67	76	81
West Bank and Gaza	PSE	Incidence of tuberculosis (per 100,000 people)	SH.TBS.INCD	5.6	4.3	3.2	2.1	1.3	1.5	2.1	1.6	1.8	1.5	1.3	1.3	1.2	1.4	1.5	1.4	1.2	0.91	0.91	0.62	0.74	0.69	0.57	0.4	0.29
Pacific island small states	PSS	Incidence of tuberculosis (per 100,000 people)	SH.TBS.INCD
Post-demographic dividend	PST	Incidence of tuberculosis (per 100,000 people)	SH.TBS.INCD
French Polynesia	PYF	Incidence of tuberculosis (per 100,000 people)	SH.TBS.INCD	62	60	61	45	53	52	54	47	35	36	27	41	31	32	33	27	31	29	30	27	35	19	30	19	24
Qatar	QAT	Incidence of tuberculosis (per 100,000 people)	SH.TBS.INCD	99	95	89	84	79	88	72	63	71	66	54	47	58	43	30	31	27	31	38	42	41	46	40	40	37
Romania	ROU	Incidence of tuberculosis (per 100,000 people)	SH.TBS.INCD	189	196	203	202	194	177	165	154	148	141	127	116	109	104	99	94	84	81	76	73	70	67	64	62	60
Russian Federation	RUS	Incidence of tuberculosis (per 100,000 people)	SH.TBS.INCD	95	92	90	88	87	88	88	90	90	89	85	81	77	73	70	67	63	59	54	50	49	47	39	38	34
Rwanda	RWA	Incidence of tuberculosis (per 100,000 people)	SH.TBS.INCD	238	215	193	173	155	138	123	110	99	90	82	76	72	70	68	66	65	65	64	63	63	63	62	62	62
South Asia	SAS	Incidence of tuberculosis (per 100,000 people)	SH.TBS.INCD	310	309	308	306	303	299	294	288	282	275	268	261	252	244	239	233	223	216	208	203	198	197	197	193	189
Saudi Arabia	SAU	Incidence of tuberculosis (per 100,000 people)	SH.TBS.INCD	23	21	21	19	19	19	19	19	19	18	20	17	15	13	12	12	10	10	11	11	8.7	9	8.8	8.4	8.4
Sudan	SDN	Incidence of tuberculosis (per 100,000 people)	SH.TBS.INCD	148	139	139	138	142	143	146	144	116	121	119	105	103	100	94	88	82	77	71	67	62	58	54	50	47
Senegal	SEN	Incidence of tuberculosis (per 100,000 people)	SH.TBS.INCD	173	177	180	182	184	185	185	185	184	182	181	179	177	174	170	165	159	152	147	143	139	136	134	133	132
Singapore	SGP	Incidence of tuberculosis (per 100,000 people)	SH.TBS.INCD	77	65	62	63	55	51	45	43	45	40	39	39	53	48	47	46	51	48	47	42	47	50	53	41	43
Solomon Islands	SLB	Incidence of tuberculosis (per 100,000 people)	SH.TBS.INCD	282	264	224	249	280	317	271	266	239	209	177	195	165	153	137	155	141	124	124	111	97	108	97	97	123
Sierra Leone	SLE	Incidence of tuberculosis (per 100,000 people)	SH.TBS.INCD	604	592	580	569	557	546	535	525	514	504	494	484	474	465	455	446	437	429	420	412	403	395	388	380	372
El Salvador	SLV	Incidence of tuberculosis (per 100,000 people)	SH.TBS.INCD	58	53	52	43	41	50	44	43	43	40	39	43	46	48	48	53	65	77	76	63	42	39	51	86	116
San Marino	SMR	Incidence of tuberculosis (per 100,000 people)	SH.TBS.INCD	3.7	0	3.6	3.6	0	0	0	0	0	0	0	0	0	0	0	0	0	0	0	0	0	0	0	0	0
Somalia, Fed. Rep.	SOM	Incidence of tuberculosis (per 100,000 people)	SH.TBS.INCD	352	354	351	345	336	323	308	287	261	238	220	204	192	187	188	187	184	182	179	175	171	167	162	157	151
Serbia	SRB	Incidence of tuberculosis (per 100,000 people)	SH.TBS.INCD						69	68	63	59	55	51	47	39	43	37	33	29	29	26	21	21	19	17	20	8.7
Sub-Saharan Africa (excluding high income)	SSA	Incidence of tuberculosis (per 100,000 people)	SH.TBS.INCD	344	353	364	375	381	383	383	378	367	361	350	343	332	319	309	295	276	265	254	245	236	230	224	218	213
South Sudan	SSD	Incidence of tuberculosis (per 100,000 people)	SH.TBS.INCD												415	407	399	391	383	376	368	361	353	346	339	333	326	320
Sub-Saharan Africa	SSF	Incidence of tuberculosis (per 100,000 people)	SH.TBS.INCD	359	364	371	379	382	381	379	373	361	353	342	334	322	309	299	285	267	256	246	236	228	222	216	210	205
Small states	SST	Incidence of tuberculosis (per 100,000 people)	SH.TBS.INCD
Sao Tome and Principe	STP	Incidence of tuberculosis (per 100,000 people)	SH.TBS.INCD	254	241	220	237	252	268	273	151	101	107	153	163	131	159	163	175	175	122	123	108	69	59	87	73	87
Suriname	SUR	Incidence of tuberculosis (per 100,000 people)	SH.TBS.INCD	50	38	44	44	38	42	45	43	34	55	57	35	35	37	37	35	27	31	41	31	25	23	32	31	34
Slovak Republic	SVK	Incidence of tuberculosis (per 100,000 people)	SH.TBS.INCD	32	30	29	28	18	19	18	16	15	12	10	9.4	7.8	9.5	7.5	7	6.3	5	6.1	4.8	3.4	3	3.2	4.6	3.3
Slovenia	SVN	Incidence of tuberculosis (per 100,000 people)	SH.TBS.INCD	27	26	24	20	18	19	15	15	14	12	11	12	8.4	8.6	8.7	7.8	7	6.5	5.6	5.5	4.2	4.4	4	4.7	2.6
Sweden	SWE	Incidence of tuberculosis (per 100,000 people)	SH.TBS.INCD	6.7	6.2	5.9	6.1	6.5	8.1	7.2	6.6	7.2	7.8	8.2	7	7.6	7.7	7.8	9.4	8.3	5.7	5.5	5.4	3.6	3.8	4	3.8	3.3
Eswatini	SWZ	Incidence of tuberculosis (per 100,000 people)	SH.TBS.INCD	981	1010	1110	1270	1320	1420	1460	1430	1390	1590	1590	1300	1110	1030	855	648	537	502	441	363	336	334	335	326	319
Sint Maarten (Dutch part)	SXM	Incidence of tuberculosis (per 100,000 people)	SH.TBS.INCD											8.9	5.8	2.9	5.6	0	5.3	0	13	5	17	2.4	2.4	4.7	7	6.9
Seychelles	SYC	Incidence of tuberculosis (per 100,000 people)	SH.TBS.INCD	24	22	34	11	20	16	19	19	6.5	16	18	22	20	24	12	7.5	11	14	13	12	7.5	8.9	13	18	17
Syrian Arab Republic	SYR	Incidence of tuberculosis (per 100,000 people)	SH.TBS.INCD	79	73	65	62	56	49	42	41	34	35	30	29	24	23	31	26	27	24	22	21	20	24	22	23	23
Turks and Caicos Islands	TCA	Incidence of tuberculosis (per 100,000 people)	SH.TBS.INCD	15	15	15	28	25	26	28	26	25	23	20	29	25	5.9	2.9	5.5	5.2	10	4.8	9.3	5.4	0	7.6	15	8.6
Chad	TCD	Incidence of tuberculosis (per 100,000 people)	SH.TBS.INCD	123	123	124	126	129	133	137	143	150	157	162	166	168	167	162	157	152	145	139	135	131	127	123	120	118
East Asia & Pacific (IDA & IBRD countries)	TEA	Incidence of tuberculosis (per 100,000 people)	SH.TBS.INCD
Europe & Central Asia (IDA & IBRD countries)	TEC	Incidence of tuberculosis (per 100,000 people)	SH.TBS.INCD
Togo	TGO	Incidence of tuberculosis (per 100,000 people)	SH.TBS.INCD	51	61	69	76	82	86	90	91	91	90	86	81	76	72	66	62	58	54	51	49	48	47	47	47	48
Thailand	THA	Incidence of tuberculosis (per 100,000 people)	SH.TBS.INCD	241	245	244	240	232	224	215	205	196	188	181	176	172	170	167	163	160	156	153	150	144	143	148	149	146
Tajikistan	TJK	Incidence of tuberculosis (per 100,000 people)	SH.TBS.INCD	140	163	181	194	203	208	209	203	192	180	170	158	147	135	122	111	102	94	86	80	77	76	77	76	75
Turkmenistan	TKM	Incidence of tuberculosis (per 100,000 people)	SH.TBS.INCD	193	177	155	172	126	113	109	110	115	93	91	74	76	76	61	50	46	42	44	42	37	35	46	41	40
Latin America & the Caribbean (IDA & IBRD countries)	TLA	Incidence of tuberculosis (per 100,000 people)	SH.TBS.INCD
Timor-Leste	TLS	Incidence of tuberculosis (per 100,000 people)	SH.TBS.INCD			1140	1070	1010	952	894	837	779	723	671	621	574	530	483	437	403	384	374	373	381	398	422	455	496
Middle East, North Africa, Afghanistan & Pakistan (IDA & IBRD)	TMN	Incidence of tuberculosis (per 100,000 people)	SH.TBS.INCD
Tonga	TON	Incidence of tuberculosis (per 100,000 people)	SH.TBS.INCD	23	12	28	15	11	17	17	22	12	7.5	10	8.4	10	9.3	12	13	7.6	10	8.5	9.5	7.6	6.6	1.9	7.6	1.9
South Asia (IDA & IBRD)	TSA	Incidence of tuberculosis (per 100,000 people)	SH.TBS.INCD
Sub-Saharan Africa (IDA & IBRD countries)	TSS	Incidence of tuberculosis (per 100,000 people)	SH.TBS.INCD
Trinidad and Tobago	TTO	Incidence of tuberculosis (per 100,000 people)	SH.TBS.INCD	34	33	20	20	23	20	27	25	31	29	23	23	27	24	24	18	20	18	23	19	20	15	22	25	27
Tunisia	TUN	Incidence of tuberculosis (per 100,000 people)	SH.TBS.INCD	57	49	44	42	39	38	38	40	39	36	39	48	51	46	47	50	49	43	43	42	41	40	39	38	39
Turkiye	TUR	Incidence of tuberculosis (per 100,000 people)	SH.TBS.INCD	54	49	49	47	44	48	47	44	40	38	35	32	28	25	23	21	20	19	18	17	16	16	15	14	13
Tuvalu	TUV	Incidence of tuberculosis (per 100,000 people)	SH.TBS.INCD	168	167	135	320	173	121	90	177	165	172	132	111	174	164	137	182	183	212	251	284	288	216	260	163	223
Tanzania	TZA	Incidence of tuberculosis (per 100,000 people)	SH.TBS.INCD	503	506	509	510	510	510	504	492	474	452	426	401	378	336	327	306	287	269	253	237	222	208	195	183	172
Uganda	UGA	Incidence of tuberculosis (per 100,000 people)	SH.TBS.INCD	276	266	256	248	240	233	227	222	217	213	210	207	205	203	202	202	201	201	200	200	199	199	198	198	197
Ukraine	UKR	Incidence of tuberculosis (per 100,000 people)	SH.TBS.INCD	193	205	210	213	211	205	197	183	162	144	136	132	127	120	115	108	99	90	82	76	75	81	87	89	86
Upper middle income	UMC	Incidence of tuberculosis (per 100,000 people)	SH.TBS.INCD	142	141	140	140	138	136	134	131	129	126	122	120	117	113	110	107	101	99	96	93	90	91	94	94	92
Uruguay	URY	Incidence of tuberculosis (per 100,000 people)	SH.TBS.INCD	33	34	26	31	34	28	25	26	29	29	28	32	31	34	33	33	32	34	36	38	35	34	41	45	47
United States	USA	Incidence of tuberculosis (per 100,000 people)	SH.TBS.INCD	7.7	7.4	6.8	6.6	6.3	6	5.8	5.5	5.2	4.6	4.4	4.1	3.8	3.4	3.3	3.3	3.1	3	3	2.9	2.4	2.6	2.6	3.1	3.2
Uzbekistan	UZB	Incidence of tuberculosis (per 100,000 people)	SH.TBS.INCD	156	163	166	167	165	160	153	142	127	113	103	94	87	82	81	79	76	73	70	67	63	60	57	54	51
St. Vincent and the Grenadines	VCT	Incidence of tuberculosis (per 100,000 people)	SH.TBS.INCD	14	8.8	8.8	12	7.1	6.2	12	11	11	8.1	14	16	28	2.8	4.6	6.5	5.6	1.9	5.7	3.8	13	4.9	4.9	3.9	4.6
Venezuela, RB	VEN	Incidence of tuberculosis (per 100,000 people)	SH.TBS.INCD	62	56	51	52	49	46	43	39	37	36	34	32	32	30	29	31	36	47	50	48	47	48	48	47	46
British Virgin Islands	VGB	Incidence of tuberculosis (per 100,000 people)	SH.TBS.INCD	4.9	4.8	4.7	4.5	8.7	0	0	0	1.2	2.4	3.6	0	0	3.2	0	0	0	1.4	2.9	2.3	1.7	1.2	0.58	0	0
Virgin Islands (U.S.)	VIR	Incidence of tuberculosis (per 100,000 people)	SH.TBS.INCD
Viet Nam	VNM	Incidence of tuberculosis (per 100,000 people)	SH.TBS.INCD	296	290	284	278	272	266	260	253	246	239	231	225	218	212	205	199	193	188	182	176	171	171	178	185	182
Vanuatu	VUT	Incidence of tuberculosis (per 100,000 people)	SH.TBS.INCD	331	286	248	214	185	162	143	132	127	122	116	110	104	97	89	82	75	67	61	56	52	48	46	45	44
World	WLD	Incidence of tuberculosis (per 100,000 people)	SH.TBS.INCD	190	190	189	189	187	185	183	180	176	173	169	166	162	157	154	150	145	141	137	134	131	132	134	134	131
Samoa	WSM	Incidence of tuberculosis (per 100,000 people)	SH.TBS.INCD	24	12	17	15	18	13	13	11	6.3	8.4	7.3	10	11	11	11	9.4	6.4	15	5.3	8.6	6.1	6.1	4.2	6	5.5
Kosovo	XKX	Incidence of tuberculosis (per 100,000 people)	SH.TBS.INCD
Yemen, Rep.	YEM	Incidence of tuberculosis (per 100,000 people)	SH.TBS.INCD	94	87	76	66	61	54	49	47	45	45	45	42	47	48	43	33	40	40	39	39	33	34	36	38	40
South Africa	ZAF	Incidence of tuberculosis (per 100,000 people)	SH.TBS.INCD	762	867	971	1070	1150	1210	1250	1270	1270	1260	1230	1200	1160	1110	1070	988	805	738	677	615	562	513	468	427	389
Zambia	ZMB	Incidence of tuberculosis (per 100,000 people)	SH.TBS.INCD	759	728	695	662	631	602	577	554	534	514	495	475	456	437	406	391	376	361	346	333	319	307	295	283	272
Zimbabwe	ZWE	Incidence of tuberculosis (per 100,000 people)	SH.TBS.INCD	605	617	617	617	607	588	561	527	487	450	416	384	355	304	278	242	233	221	210	199	189	198	209	209	203

## Sheet: Metadata - Countries
Country Code	Region	IncomeGroup	SpecialNotes	TableName
ABW	Latin America & Caribbean	High income		Aruba
AFE			26 countries, stretching from the Red Sea in the North to the Cape of Good Hope in the South (https://www.worldbank.org/en/region/afr/eastern-and-southern-africa)	Africa Eastern and Southern
AFG	Middle East & North Africa	Low income	The reporting period for national accounts data is designated as either calendar year basis (CY) or fiscal year basis (FY). For this country, it is fiscal year-based (fiscal year-end: March 20). Also, an estimate (PA.NUS.ATLS) of the exchange rate covers the same period and thus differs from the official exchange rate (CY). In addition, the World Bank systematically assesses the appropriateness o…	Afghanistan
AFW			22 countries, stretching from the westernmost point of Africa, across the equator, and partly along the Atlantic Ocean till the Republic of Congo in the South (https://www.worldbank.org/en/region/afr/western-and-central-africa)	Africa Western and Central
AGO	Sub-Saharan Africa	Lower middle income	The World Bank systematically assesses the appropriateness of official exchange rates as conversion factors. In this country, multiple or dual exchange rate activity exists and must be accounted for appropriately in underlying statistics. An alternative estimate (“alternative conversion factor” - PA.NUS.ATLS) is thus calculated as a weighted average of the different exchange rates in use in the c…	Angola
ALB	Europe & Central Asia	Upper middle income		Albania
AND	Europe & Central Asia	High income		Andorra
ARB			Arab World aggregate. Arab World is composed of members of the League of Arab States.	Arab World
ARE	Middle East & North Africa	High income		United Arab Emirates
ARG	Latin America & Caribbean	Upper middle income	The World Bank systematically assesses the appropriateness of official exchange rates as conversion factors. In this country, multiple or dual exchange rate activity exists and must be accounted for appropriately in underlying statistics. An alternative estimate (“alternative conversion factor” - PA.NUS.ATLS) is thus calculated as a weighted average of the different exchange rates in use in the c…	Argentina
ARM	Europe & Central Asia	Upper middle income		Armenia
ASM	East Asia & Pacific	High income		American Samoa
ATG	Latin America & Caribbean	High income		Antigua and Barbuda
AUS	East Asia & Pacific	High income	The reporting period for national accounts data is designated as either calendar year basis (CY) or fiscal year basis (FY). For this country, it is fiscal year-based (fiscal year-end: June 30). Also, an estimate (PA.NUS.ATLS) of the exchange rate covers the same period and thus differs from the official exchange rate (CY).	Australia
AUT	Europe & Central Asia	High income	A simple multiplier is used to convert the national currencies of EMU members to euros. The following irrevocable euro conversion rate was adopted by the EU Council on January 1, 1999: 1 euro = 13.7603 Austrian schilling. Please note that historical data before 1999 are not actual euros and are not comparable or suitable for aggregation across countries.	Austria
AZE	Europe & Central Asia	Upper middle income		Azerbaijan
BDI	Sub-Saharan Africa	Low income	The World Bank systematically assesses the appropriateness of official exchange rates as conversion factors. In this country, multiple or dual exchange rate activity exists and must be accounted for appropriately in underlying statistics. An alternative estimate (“alternative conversion factor” - PA.NUS.ATLS) is thus calculated as a weighted average of the different exchange rates in use in the c…	Burundi
BEL	Europe & Central Asia	High income	A simple multiplier is used to convert the national currencies of EMU members to euros. The following irrevocable euro conversion rate was adopted by the EU Council on January 1, 1999: 1 euro = 40.3399 Belgian franc. Please note that historical data before 1999 are not actual euros and are not comparable or suitable for aggregation across countries.	Belgium
BEN	Sub-Saharan Africa	Lower middle income		Benin
BFA	Sub-Saharan Africa	Low income		Burkina Faso
BGD	South Asia	Lower middle income	The reporting period for national accounts data is designated as either calendar year basis (CY) or fiscal year basis (FY). For this country, it is fiscal year-based (fiscal year-end: June 30). Also, an estimate (PA.NUS.ATLS) of the exchange rate covers the same period and thus differs from the official exchange rate (CY).	Bangladesh
BGR	Europe & Central Asia	High income		Bulgaria
BHR	Middle East & North Africa	High income		Bahrain
BHS	Latin America & Caribbean	High income		Bahamas, The
BIH	Europe & Central Asia	Upper middle income		Bosnia and Herzegovina
BLR	Europe & Central Asia	Upper middle income	Data before 2015 were adjusted to reflect the new denomination effective from July 1, 2016 (BYN), a decrease of 10,000 times (1 BYN = 10,000 BYR)	Belarus
BLZ	Latin America & Caribbean	Upper middle income		Belize
BMU	North America	High income		Bermuda
BOL	Latin America & Caribbean	Lower middle income		Bolivia
BRA	Latin America & Caribbean	Upper middle income		Brazil
BRB	Latin America & Caribbean	High income		Barbados
BRN	East Asia & Pacific	High income		Brunei Darussalam
BTN	South Asia	Lower middle income		Bhutan
BWA	Sub-Saharan Africa	Upper middle income		Botswana
CAF	Sub-Saharan Africa	Low income		Central African Republic
CAN	North America	High income	Fiscal year end: March 31; reporting period for national accounts data: CY.	Canada
CEB			Central Europe and the Baltics aggregate.	Central Europe and the Baltics
CHE	Europe & Central Asia	High income		Switzerland
CHI	Europe & Central Asia	High income		Channel Islands
CHL	Latin America & Caribbean	High income		Chile
CHN	East Asia & Pacific	Upper middle income	On 1 July 1997 China resumed its exercise of sovereignty over Hong Kong, and on 20 December 1999, China resumed its exercise of sovereignty over Macao. Unless otherwise noted, data for China do not include data for Hong Kong SAR, China; Macao SAR, China; or Taiwan, China. The World Bank systematically assesses the appropriateness of official exchange rates as conversion factors. In this country, …	China
CIV	Sub-Saharan Africa	Lower middle income		Côte d'Ivoire
CMR	Sub-Saharan Africa	Lower middle income		Cameroon
COD	Sub-Saharan Africa	Low income	The World Bank systematically assesses the appropriateness of official exchange rates as conversion factors. In this country, multiple or dual exchange rate activity exists and must be accounted for appropriately in underlying statistics. An alternative estimate (“alternative conversion factor” - PA.NUS.ATLS) is thus calculated as a weighted average of the different exchange rates in use in the c…	Congo, Dem. Rep.
COG	Sub-Saharan Africa	Lower middle income		Congo, Rep.
COL	Latin America & Caribbean	Upper middle income		Colombia
COM	Sub-Saharan Africa	Lower middle income		Comoros
CPV	Sub-Saharan Africa	Upper middle income		Cabo Verde
CRI	Latin America & Caribbean	High income		Costa Rica
CSS			Caribbean small states aggregate.	Caribbean small states
CUB	Latin America & Caribbean	Upper middle income		Cuba
CUW	Latin America & Caribbean	High income		Curaçao
CYM	Latin America & Caribbean	High income		Cayman Islands
CYP	Europe & Central Asia	High income	A simple multiplier is used to convert the national currencies of EMU members to euros. The following irrevocable euro conversion rate entered into force on January 1, 2008: 1 euro = 0.585274 Cyprus pounds. Please note that historical data are not actual euros and are not comparable or suitable for aggregation across countries.	Cyprus
CZE	Europe & Central Asia	High income		Czechia
DEU	Europe & Central Asia	High income	A simple multiplier is used to convert the national currencies of EMU members to euros. The following irrevocable euro conversion rate was adopted by the EU Council on January 1, 1999: 1 euro = 1.95583 Deutsche Mark. Please note that historical data before 1999 are not actual euros and are not comparable or suitable for aggregation across countries. GDP data before 1991 are calculated by applying…	Germany
DJI	Middle East & North Africa	Lower middle income		Djibouti
DMA	Latin America & Caribbean	Upper middle income		Dominica
DNK	Europe & Central Asia	High income		Denmark
DOM	Latin America & Caribbean	Upper middle income		Dominican Republic
DZA	Middle East & North Africa	Upper middle income		Algeria
EAP				East Asia & Pacific (excluding high income)
EAR			Early-dividend countries are mostly lower-middle-income countries further along the fertility transition. Fertility rates have fallen below four births per woman and the working-age share of the population is likely rising considerably.	Early-demographic dividend
EAS			East Asia and Pacific regional aggregate (includes all income levels).	East Asia & Pacific
ECA				Europe & Central Asia (excluding high income)
ECS			Europe and Central Asia regional aggregate (includes all income levels).	Europe & Central Asia
ECU	Latin America & Caribbean	Upper middle income		Ecuador
EGY	Middle East & North Africa	Lower middle income	The reporting period for national accounts data is designated as either calendar year basis (CY) or fiscal year basis (FY). For this country, it is fiscal year-based (fiscal year-end: June 30) for the years 1980 and after. The data from 1973 to 1979 refer to the calendar year data. Also, an estimate (PA.NUS.ATLS) of the exchange rate covers the same period and thus differs from the official excha…	Egypt, Arab Rep.
EMU			Euro area aggregate.	Euro area
ERI	Sub-Saharan Africa	Low income	The World Bank systematically assesses the appropriateness of official exchange rates as conversion factors. In this country, multiple or dual exchange rate activity exists and must be accounted for appropriately in underlying statistics. An alternative estimate (“alternative conversion factor” - PA.NUS.ATLS) is thus calculated as a weighted average of the different exchange rates in use in the c…	Eritrea
ESP	Europe & Central Asia	High income	A simple multiplier is used to convert the national currencies of EMU members to euros. The following irrevocable euro conversion rate was adopted by the EU Council on January 1, 1999: 1 euro = 166.386 Spanish peseta. Please note that historical data before 1999 are not actual euros and are not comparable or suitable for aggregation across countries.	Spain
EST	Europe & Central Asia	High income	The following irrevocable euro conversion rate entered into force on January 1, 2011: 1 euro = 15.6466 Estonian kroon. Please note that historical data are not actual euros and are not comparable or suitable for aggregation across countries.	Estonia
ETH	Sub-Saharan Africa		The reporting period for national accounts data is designated as either calendar year basis (CY) or fiscal year basis (FY). For this country, it is fiscal year-based (fiscal year-end: July 7). Also, an estimate (PA.NUS.ATLS) of the exchange rate covers the same period and thus differs from the official exchange rate (CY). The World Bank systematically assesses the appropriateness of official exch…	Ethiopia
EUU			European Union aggregate.	European Union
FCS			Fragile and conflict-affected situations aggregate as of FY25 (July 1, 2024-June 30, 2025). Countries are distinguished based on the nature and severity of issues they face and classified into two categories: (i) Countries with significant institutional and social fragility, determined by indicators of policy quality and fragility. (ii) Countries experiencing violent conflict, classified by confl…	Fragile and conflict affected situations
FIN	Europe & Central Asia	High income	A simple multiplier is used to convert the national currencies of EMU members to euros. The following irrevocable euro conversion rate was adopted by the EU Council on January 1, 1999: 1 euro = 5.94573 Finnish markka. Please note that historical data before 1999 are not actual euros and are not comparable or suitable for aggregation across countries.	Finland
FJI	East Asia & Pacific	Upper middle income		Fiji
FRA	Europe & Central Asia	High income	The following irrevocable euro conversion rate was adopted by the EU Council on January 1, 1999: 1 euro = 6.55957 French franc. Please note that historical data before 1999 are not actual euros and are not comparable or suitable for aggregation across countries.	France
FRO	Europe & Central Asia	High income		Faroe Islands
FSM	East Asia & Pacific	Lower middle income	Fiscal year ends on September 30; reporting period for national accounts data: FY. The source for national accounts data is the Pacific and Virgin Islands Training Initiative.	Micronesia, Fed. Sts.
GAB	Sub-Saharan Africa	Upper middle income		Gabon
GBR	Europe & Central Asia	High income		United Kingdom
GEO	Europe & Central Asia	Upper middle income	Includes self-governed areas only, which mostly exclude Abkhazia and South Ossetia, but small areas in Abkhazia and South Ossetia are included before 2008 or 2009 because of the changes in self-governed areas.	Georgia
GHA	Sub-Saharan Africa	Lower middle income	The World Bank systematically assesses the appropriateness of official exchange rates as conversion factors. In this country, multiple or dual exchange rate activity exists and must be accounted for appropriately in underlying statistics. An alternative estimate (“alternative conversion factor” - PA.NUS.ATLS) is thus calculated as a weighted average of the different exchange rates in use in the c…	Ghana
GIB	Europe & Central Asia	High income	The DEC conversion is not reported when national accounts data are unavailable.	Gibraltar
GIN	Sub-Saharan Africa	Lower middle income		Guinea
GMB	Sub-Saharan Africa	Low income		Gambia, The
GNB	Sub-Saharan Africa	Low income		Guinea-Bissau
GNQ	Sub-Saharan Africa	Upper middle income		Equatorial Guinea
GRC	Europe & Central Asia	High income	A simple multiplier is used to convert the national currencies of EMU members to euros. The following irrevocable euro conversion rate was adopted by the EU Council on January 1, 1999: 1 euro = 340.75 Greek drachma. Please note that historical data before 1999 are not actual euros and are not comparable or suitable for aggregation across countries.	Greece
GRD	Latin America & Caribbean	Upper middle income		Grenada
GRL	Europe & Central Asia	High income		Greenland
GTM	Latin America & Caribbean	Upper middle income	The World Bank systematically assesses the appropriateness of official exchange rates as conversion factors. In this country, multiple or dual exchange rate activity exists and must be accounted for appropriately in underlying statistics. An alternative estimate (“alternative conversion factor” - PA.NUS.ATLS) is thus calculated as a weighted average of the different exchange rates in use in the c…	Guatemala
GUM	East Asia & Pacific	High income		Guam
GUY	Latin America & Caribbean	High income		Guyana
HIC			High income group aggregate. High-income economies are those in which 2024 Atlas GNI per capita was more than $13,935.	High income
HKG	East Asia & Pacific	High income	On 1 July 1997 China resumed its exercise of sovereignty over Hong Kong. Unless otherwise noted, data for China do not include data for Hong Kong SAR, China; Macao SAR, China; or Taiwan, China. Agriculture value added includes mining and quarrying.	Hong Kong SAR, China
HND	Latin America & Caribbean	Lower middle income	The World Bank systematically assesses the appropriateness of official exchange rates as conversion factors. In this country, multiple or dual exchange rate activity exists and must be accounted for appropriately in underlying statistics. An alternative estimate (“alternative conversion factor” - PA.NUS.ATLS) is thus calculated as a weighted average of the different exchange rates in use in the c…	Honduras
HPC			The Heavily Indebted Poor Countries (HIPC) Initiative, launched in 1996 by the IMF and World Bank, aims to reduce the external debt burdens of the most indebted poor countries. Most participants have completed the program, receiving a total of $76 billion in debt-service relief. For more information, visit https://www.imf.org/en/About/Factsheets/Sheets/2016/08/01/16/11/Debt-Relief-Under-the-Heavi…	Heavily indebted poor countries (HIPC)
HRV	Europe & Central Asia	High income	A simple multiplier is used to convert the national currencies of EMU members to euros. The following irrevocable euro conversion rate entered into force on January 1, 2023: 1 euro = 7.53450 Croatian kuna. Please note that historical data are not actual euros and are not comparable or suitable for aggregation across countries.	Croatia
HTI	Latin America & Caribbean	Lower middle income	The reporting period for national accounts data is designated as either calendar year basis (CY) or fiscal year basis (FY). For this country, it is fiscal year-based (fiscal year-end: September 30). Also, an estimate (PA.NUS.ATLS) of the exchange rate covers the same period and thus differs from the official exchange rate (CY).	Haiti
HUN	Europe & Central Asia	High income		Hungary
IBD			IBRD only group aggregate.	IBRD only
IBT			IDA and IBRD total group aggregate (includes IDA only, IDA blend, and IBRD only).	IDA & IBRD total
IDA			IDA total group aggregate (includes IDA only and IDA blend).	IDA total
IDB			IDA blend group aggregate.	IDA blend
IDN	East Asia & Pacific	Upper middle income	Fiscal year end: March 31; reporting period for national accounts data: CY. Data for Indonesia include Timor-Leste through 1999 unless otherwise noted.	Indonesia
IDX			IDA only group aggregate.	IDA only
IMN	Europe & Central Asia	High income	Classification for years after 2012 was adjusted and figures were re-estimated by the World Bank, based on the detailed data published by the Cabinet Office, and are not consistent with data for 2011 and before.	Isle of Man
IND	South Asia	Lower middle income	The reporting period for national accounts data is designated as either calendar year basis (CY) or fiscal year basis (FY). For this country, it is fiscal year-based (fiscal year-end: March 31). Also, an estimate (PA.NUS.ATLS) of the exchange rate covers the same period and thus differs from the official exchange rate (CY).	India
IRL	Europe & Central Asia	High income	A simple multiplier is used to convert the national currencies of EMU members to euros. The following irrevocable euro conversion rate was adopted by the EU Council on January 1, 1999: 1 euro = 0.787564 Irish pound. Please note that historical data before 1999 are not actual euros and are not comparable or suitable for aggregation across countries.	Ireland
IRN	Middle East & North Africa	Upper middle income	The reporting period for national accounts data is designated as either calendar year basis (CY) or fiscal year basis (FY). For this country, it is fiscal year-based (fiscal year-end: March 20). Also, the World Bank systematically assesses the appropriateness of official exchange rates as conversion factors. In this country, multiple or dual exchange rate activity exists and must be accounted for…	Iran, Islamic Rep.
IRQ	Middle East & North Africa	Upper middle income		Iraq
ISL	Europe & Central Asia	High income		Iceland
ISR	Middle East & North Africa	High income		Israel
ITA	Europe & Central Asia	High income	A simple multiplier is used to convert the national currencies of EMU members to euros. The following irrevocable euro conversion rate was adopted by the EU Council on January 1, 1999: 1 euro = 1936.27 Italian lira. Please note that historical data before 1999 are not actual euros and are not comparable or suitable for aggregation across countries.	Italy
JAM	Latin America & Caribbean	Upper middle income		Jamaica
JOR	Middle East & North Africa	Lower middle income		Jordan
JPN	East Asia & Pacific	High income	Fiscal year end: March 31; reporting period for national accounts data: CY.	Japan
KAZ	Europe & Central Asia	Upper middle income		Kazakhstan
KEN	Sub-Saharan Africa	Lower middle income	Fiscal year end: June 30; reporting period for national accounts data: CY.	Kenya
KGZ	Europe & Central Asia	Lower middle income		Kyrgyz Republic
KHM	East Asia & Pacific	Lower middle income	The World Bank systematically assesses the appropriateness of official exchange rates as conversion factors. In this country, multiple or dual exchange rate activity exists and must be accounted for appropriately in underlying statistics. An alternative estimate (“alternative conversion factor” - PA.NUS.ATLS) is thus calculated as a weighted average of the different exchange rates in use in the c…	Cambodia
KIR	East Asia & Pacific	Lower middle income		Kiribati
KNA	Latin America & Caribbean	High income		St. Kitts and Nevis
KOR	East Asia & Pacific	High income		Korea, Rep.
KWT	Middle East & North Africa	High income		Kuwait
LAC				Latin America & Caribbean (excluding high income)
LAO	East Asia & Pacific	Lower middle income	The World Bank systematically assesses the appropriateness of official exchange rates as conversion factors. In this country, multiple or dual exchange rate activity exists and must be accounted for appropriately in underlying statistics. An alternative estimate (“alternative conversion factor” - PA.NUS.ATLS) is thus calculated as a weighted average of the different exchange rates in use in the c…	Lao PDR
LBN	Middle East & North Africa	Lower middle income	The World Bank systematically assesses the appropriateness of official exchange rates as conversion factors. In this country, multiple or dual exchange rate activity exists and must be accounted for appropriately in underlying statistics. An alternative estimate (“alternative conversion factor” - PA.NUS.ATLS) is thus calculated as a weighted average of the different exchange rates in use in the c…	Lebanon
LBR	Sub-Saharan Africa	Low income	National accounts data are provided in the US dollar.	Liberia
LBY	Middle East & North Africa	Upper middle income		Libya
LCA	Latin America & Caribbean	Upper middle income		St. Lucia
LCN				Latin America & Caribbean
LDC				Least developed countries: UN classification
LIC			Low income group aggregate. Low-income economies are those in which 2024 Atlas GNI per capita was $1,135 or less.	Low income
LIE	Europe & Central Asia	High income		Liechtenstein
LKA	South Asia	Lower middle income		Sri Lanka
LMC			Lower middle income group aggregate. Lower-middle-income economies are those in which Atlas 2024 GNI per capita was between $1,136 and $4,495.	Lower middle income
LMY			Low and middle-income group aggregate. Low and middle-income economies are those in which Atlas 2024 GNI per capita was less than $13,935.	Low & middle income
LSO	Sub-Saharan Africa	Lower middle income	Fiscal year end: March 31; reporting period for national accounts data: CY.	Lesotho
LTE			Late-dividend countries are mostly upper middle-income countries. Fertility rates are typically above replacement levels of 2.1 births per woman but continue to decline with shrinking working-age shares and rapid aging.	Late-demographic dividend
LTU	Europe & Central Asia	High income	A simple multiplier is used to convert the national currencies of EMU members to euros. The following irrevocable euro conversion rate entered into force on January 1, 2015: 1 euro = 3.45280 Lithuanian litas. Please note that historical data are not actual euros and are not comparable or suitable for aggregation across countries.	Lithuania
LUX	Europe & Central Asia	High income	A simple multiplier is used to convert the national currencies of EMU members to euros. The following irrevocable euro conversion rate was adopted by the EU Council on January 1, 1999: 1 euro = 40.3399 Luxembourg franc. Please note that historical data before 1999 are not actual euros and are not comparable or suitable for aggregation across countries.	Luxembourg
LVA	Europe & Central Asia	High income	A simple multiplier is used to convert the national currencies of EMU members to euros. The following irrevocable euro conversion rate entered into force on January 1, 2014: 1 euro = 0.702804 Latvian lats. Please note that historical data are not actual euros and are not comparable or suitable for aggregation across countries. Based on data from EUROSTAT, the new reference year is 2010.	Latvia
MAC	East Asia & Pacific	High income	On 20 December 1999 China resumed its exercise of sovereignty over Macao. Unless otherwise noted, data for China do not include data for Hong Kong SAR, China; Macao SAR, China; or Taiwan, China.	Macao SAR, China
MAF	Latin America & Caribbean	High income		St. Martin (French part)
MAR	Middle East & North Africa	Lower middle income		Morocco
MCO	Europe & Central Asia	High income		Monaco
MDA	Europe & Central Asia	Upper middle income	Excluding Transnistria. For 1950-94, World Bank estimates using UN World Population Prospects' growth rates of whole Moldova.	Moldova
MDG	Sub-Saharan Africa	Low income		Madagascar
MDV	South Asia	Upper middle income		Maldives
MEA			Middle East, North Africa, Afghanistan & Pakistan regional aggregate (including all income levels). Since July 1, 2025, Afghanistan and Pakistan are classified as part of the Middle East and North Africa region, moving them from South Asia.	Middle East, North Africa, Afghanistan & Pakistan
MEX	Latin America & Caribbean	Upper middle income		Mexico
MHL	East Asia & Pacific	Upper middle income	Fiscal year ends on September 30; reporting period for national accounts data: FY.	Marshall Islands
MIC			Middle income group aggregate. Middle-income economies are those in which 2024 Atlas GNI per capita was between $1,136 and $13,935.	Middle income
MKD	Europe & Central Asia	Upper middle income		North Macedonia
MLI	Sub-Saharan Africa	Low income		Mali
MLT	Middle East & North Africa	High income	A simple multiplier is used to convert the national currencies of EMU members to euros. The following irrevocable euro conversion rate entered into force on January 1, 2008: 1 euro = 0.4293 Maltese lira. Please note that historical data are not actual euros and are not comparable or suitable for aggregation across countries. National accounts data source from 1995 to 2015 is Eurostat; prior to 19…	Malta
MMR	East Asia & Pacific	Lower middle income	The reporting period for national accounts data is designated as either calendar year basis (CY) or fiscal year basis (FY). For this country, it is fiscal year-based (fiscal year-end: September 30). Also, an estimate (PA.NUS.ATLS) of the exchange rate covers the same period and thus differs from the official exchange rate (CY). In addition, the World Bank systematically assesses the appropriatene…	Myanmar
MNA			Middle East, North Africa, Afghanistan & Pakistan regional aggregate (excluding high-income economies). Since July 1, 2025, Afghanistan and Pakistan are classified as part of the Middle East and North Africa region, moving them from South Asia.	Middle East, North Africa, Afghanistan & Pakistan (excluding high income)
MNE	Europe & Central Asia	Upper middle income	Montenegro declared independence from Serbia and Montenegro on June 3, 2006. Where available, data for each country are shown separately. However, for Serbia, some indicators continue to include data for Montenegro through 2005.	Montenegro
MNG	East Asia & Pacific	Upper middle income	The World Bank systematically assesses the appropriateness of official exchange rates as conversion factors. In this country, multiple or dual exchange rate activity exists and must be accounted for appropriately in underlying statistics. An alternative estimate (“alternative conversion factor” - PA.NUS.ATLS) is thus calculated as a weighted average of the different exchange rates in use in the c…	Mongolia
MNP	East Asia & Pacific	High income		Northern Mariana Islands
MOZ	Sub-Saharan Africa	Low income		Mozambique
MRT	Sub-Saharan Africa	Lower middle income	National account data were adjusted to reflect the new banknote (1 new ouguiya = 10 old ouguiya)	Mauritania
MUS	Sub-Saharan Africa	Upper middle income		Mauritius
MWI	Sub-Saharan Africa	Low income		Malawi
MYS	East Asia & Pacific	Upper middle income		Malaysia
NAC			North America regional aggregate. There are no economies in North America classified as low or middle-income.	North America
NAM	Sub-Saharan Africa	Lower middle income	Fiscal year end: March 31; reporting period for national accounts data: CY.	Namibia
NCL	East Asia & Pacific	High income		New Caledonia
NER	Sub-Saharan Africa	Low income		Niger
NGA	Sub-Saharan Africa	Lower middle income	The World Bank systematically assesses the appropriateness of official exchange rates as conversion factors. In this country, multiple or dual exchange rate activity exists and must be accounted for appropriately in underlying statistics. An alternative estimate (“alternative conversion factor” - PA.NUS.ATLS) is thus calculated as a weighted average of the different exchange rates in use in the c…	Nigeria
NIC	Latin America & Caribbean	Lower middle income	The World Bank systematically assesses the appropriateness of official exchange rates as conversion factors. In this country, multiple or dual exchange rate activity exists and must be accounted for appropriately in underlying statistics. An alternative estimate (“alternative conversion factor” - PA.NUS.ATLS) is thus calculated as a weighted average of the different exchange rates in use in the c…	Nicaragua
NLD	Europe & Central Asia	High income	A simple multiplier is used to convert the national currencies of EMU members to euros. The following irrevocable euro conversion rate was adopted by the EU Council on January 1, 1999: 1 euro = 2.20371 Netherlands guilder. Please note that historical data before 1999 are not actual euros and are not comparable or suitable for aggregation across countries.	Netherlands
NOR	Europe & Central Asia	High income		Norway
NPL	South Asia	Lower middle income	The reporting period for national accounts data is designated as either calendar year basis (CY) or fiscal year basis (FY). For this country, it is fiscal year-based (fiscal year-end: July 14). Also, an estimate (PA.NUS.ATLS) of the exchange rate covers the same period and thus differs from the official exchange rate (CY).	Nepal
NRU	East Asia & Pacific	High income	The reporting period for national accounts data is designated as either calendar year basis (CY) or fiscal year basis (FY). For this country, it is fiscal year-based (fiscal year-end: June 30). Also, an estimate (PA.NUS.ATLS) of the exchange rate covers the same period and thus differs from the official exchange rate (CY).	Nauru
NZL	East Asia & Pacific	High income	Fiscal year end: March 31; reporting period for national accounts data: CY.	New Zealand
OED				OECD members
OMN	Middle East & North Africa	High income		Oman
OSS			Other small states aggregate.	Other small states
PAK	Middle East & North Africa	Lower middle income	The reporting period for national accounts data is designated as either calendar year basis (CY) or fiscal year basis (FY). For this country, it is fiscal year-based (fiscal year-end: June 30). Also, an estimate (PA.NUS.ATLS) of the exchange rate covers the same period and thus differs from the official exchange rate (CY).	Pakistan
PAN	Latin America & Caribbean	High income		Panama
PER	Latin America & Caribbean	Upper middle income	The World Bank systematically assesses the appropriateness of official exchange rates as conversion factors. In this country, multiple or dual exchange rate activity exists and must be accounted for appropriately in underlying statistics. An alternative estimate (“alternative conversion factor” - PA.NUS.ATLS) is thus calculated as a weighted average of the different exchange rates in use in the c…	Peru
PHL	East Asia & Pacific	Lower middle income		Philippines
PLW	East Asia & Pacific	High income	Fiscal year ends on September 30; reporting period for national accounts data: FY.	Palau
PNG	East Asia & Pacific	Lower middle income		Papua New Guinea
POL	Europe & Central Asia	High income		Poland
PRE			Pre-dividend countries are mostly low-income countries, lagging in key human development indicators and with current fertility levels above four births per woman. They face very rapid population growth.	Pre-demographic dividend
PRI	Latin America & Caribbean	High income	Fiscal year end: June 30; reporting period for national accounts data: FY.	Puerto Rico (US)
PRK	East Asia & Pacific	Low income		Korea, Dem. People's Rep.
PRT	Europe & Central Asia	High income	A simple multiplier is used to convert the national currencies of EMU members to euros. The following irrevocable euro conversion rate was adopted by the EU Council on January 1, 1999: 1 euro = 200.482 Portuguese escudo. Please note that historical data before 1999 are not actual euros and are not comparable or suitable for aggregation across countries.	Portugal
PRY	Latin America & Caribbean	Upper middle income	The World Bank systematically assesses the appropriateness of official exchange rates as conversion factors. In this country, multiple or dual exchange rate activity exists and must be accounted for appropriately in underlying statistics. An alternative estimate (“alternative conversion factor” - PA.NUS.ATLS) is thus calculated as a weighted average of the different exchange rates in use in the c…	Paraguay
PSE	Middle East & North Africa	Lower middle income	National accounts data are provided in the US dollar.	West Bank and Gaza
PSS			Pacific island small states aggregate.	Pacific island small states
PST			Post-dividend countries are mostly high-income countries where fertility has transitioned below replacement levels.	Post-demographic dividend
PYF	East Asia & Pacific	High income		French Polynesia
QAT	Middle East & North Africa	High income		Qatar
ROU	Europe & Central Asia	High income	The World Bank systematically assesses the appropriateness of official exchange rates as conversion factors. In this country, multiple or dual exchange rate activity exists and must be accounted for appropriately in underlying statistics. An alternative estimate (“alternative conversion factor” - PA.NUS.ATLS) is thus calculated as a weighted average of the different exchange rates in use in the c…	Romania
RUS	Europe & Central Asia	High income		Russian Federation
RWA	Sub-Saharan Africa	Low income		Rwanda
SAS			South Asia regional aggregate. Since July 1, 2025, Afghanistan and Pakistan are classified as part of the Middle East and North Africa region, moving them from South Asia. No economies in South Asia are classified as high-income.	South Asia
SAU	Middle East & North Africa	High income		Saudi Arabia
SDN	Sub-Saharan Africa	Low income	The World Bank systematically assesses the appropriateness of official exchange rates as conversion factors. In this country, multiple or dual exchange rate activity exists and must be accounted for appropriately in underlying statistics. An alternative estimate (“alternative conversion factor” - PA.NUS.ATLS) is thus calculated as a weighted average of the different exchange rates in use in the c…	Sudan
SEN	Sub-Saharan Africa	Lower middle income		Senegal
SGP	East Asia & Pacific	High income	Fiscal year end: March 31; reporting period for national accounts data: CY.	Singapore
SLB	East Asia & Pacific	Lower middle income		Solomon Islands
SLE	Sub-Saharan Africa	Low income		Sierra Leone
SLV	Latin America & Caribbean	Upper middle income		El Salvador
SMR	Europe & Central Asia	High income		San Marino
SOM	Sub-Saharan Africa	Low income	The World Bank systematically assesses the appropriateness of official exchange rates as conversion factors. In this country, multiple or dual exchange rate activity exists and must be accounted for appropriately in underlying statistics. An alternative estimate (“alternative conversion factor” - PA.NUS.ATLS) is thus calculated as a weighted average of the different exchange rates in use in the c…	Somalia, Fed. Rep.
SRB	Europe & Central Asia	Upper middle income	Montenegro declared independence from Serbia and Montenegro on June 3, 2006. Where available, data for each country are shown separately. However, for Serbia, some indicators, such as those series for which data appear only for Serbia and not Montenegro--e.g., aid, environment, external debt, balance of payments, various social indicators excluding population--continue to include data for Montene…	Serbia
SSA				Sub-Saharan Africa (excluding high income)
SSD	Sub-Saharan Africa	Low income	The reporting period for national accounts data is designated as either calendar year basis (CY) or fiscal year basis (FY). For this country, it is fiscal year-based (fiscal year-end: June 30). Also, an estimate (PA.NUS.ATLS) of the exchange rate covers the same period and thus differs from the official exchange rate (CY).	South Sudan
SSF			Sub-Saharan Africa regional aggregate (includes all income levels).	Sub-Saharan Africa
SST			Small states aggregate.	Small states
STP	Sub-Saharan Africa	Lower middle income	National account data were adjusted to reflect the new banknote (1 new Dobra STN = 1000 old Dobra STD)	São Tomé and Principe
SUR	Latin America & Caribbean	Upper middle income	The World Bank systematically assesses the appropriateness of official exchange rates as conversion factors. In this country, multiple or dual exchange rate activity exists and must be accounted for appropriately in underlying statistics. An alternative estimate (“alternative conversion factor” - PA.NUS.ATLS) is thus calculated as a weighted average of the different exchange rates in use in the c…	Suriname
SVK	Europe & Central Asia	High income	A simple multiplier is used to convert the national currencies of EMU members to euros. The following irrevocable euro conversion rate entered into force on January 1, 2009: 1 euro = 30.126 Slovak koruna. Please note that historical data are not actual euros and are not comparable or suitable for aggregation across countries.	Slovak Republic
SVN	Europe & Central Asia	High income	A simple multiplier is used to convert the national currencies of EMU members to euros. The following irrevocable euro conversion rate entered into force on January 1, 2007: 1 euro = 239.64 Slovenian tolar. Please note that historical data are not actual euros and are not comparable or suitable for aggregation across countries.	Slovenia
SWE	Europe & Central Asia	High income	Fiscal year end: June 30; reporting period for national accounts data: CY.	Sweden
SWZ	Sub-Saharan Africa	Lower middle income	Fiscal year end: March 31; reporting period for national accounts data: CY. Authorities revised national accounts from 1999 to 2015.	Eswatini
SXM	Latin America & Caribbean	High income		Sint Maarten (Dutch part)
SYC	Sub-Saharan Africa	High income		Seychelles
SYR	Middle East & North Africa	Low income	The World Bank systematically assesses the appropriateness of official exchange rates as conversion factors. In this country, multiple or dual exchange rate activity exists and must be accounted for appropriately in underlying statistics. An alternative estimate (“alternative conversion factor” - PA.NUS.ATLS) is thus calculated as a weighted average of the different exchange rates in use in the c…	Syrian Arab Republic
TCA	Latin America & Caribbean	High income		Turks and Caicos Islands
TCD	Sub-Saharan Africa	Low income		Chad
TEA			East Asia & Pacific (IDA & IBRD countries) aggregate.	East Asia & Pacific (IDA & IBRD)
TEC			Europe & Central Asia (IDA & IBRD countries) aggregate.	Europe & Central Asia (IDA & IBRD)
TGO	Sub-Saharan Africa	Low income		Togo
THA	East Asia & Pacific	Upper middle income	Fiscal year end: September 30; reporting period for national accounts data: CY.	Thailand
TJK	Europe & Central Asia	Lower middle income		Tajikistan
TKM	Europe & Central Asia	Upper middle income	The World Bank systematically assesses the appropriateness of official exchange rates as conversion factors. In this country, multiple or dual exchange rate activity exists and must be accounted for appropriately in underlying statistics. An alternative estimate (“alternative conversion factor” - PA.NUS.ATLS) is thus calculated by using an inflation-adjustment method. Doing so better reflects eco…	Turkmenistan
TLA			Latin America & the Caribbean (IDA & IBRD countries) aggregate.	Latin America & Caribbean (IDA & IBRD)
TLS	East Asia & Pacific	Lower middle income		Timor-Leste
TMN			Middle East, North Africa, Afghanistan & Pakistan regional aggregate (IDA & IBRD countries). Since July 1, 2025, Afghanistan and Pakistan are classified as part of the Middle East and North Africa region, moving them from South Asia.	Middle East, North Africa, Afghanistan & Pakistan (IDA & IBRD)
TON	East Asia & Pacific	Upper middle income	The reporting period for national accounts data is designated as either calendar year basis (CY) or fiscal year basis (FY). For this country, it is fiscal year-based (fiscal year-end: June 30). Also, an estimate (PA.NUS.ATLS) of the exchange rate covers the same period and thus differs from the official exchange rate (CY).	Tonga
TSA			South Asia (IDA & IBRD countries) aggregate. Since July 1, 2025, Afghanistan and Pakistan are classified as part of the Middle East and North Africa region, moving them from South Asia.	South Asia (IDA & IBRD)
TSS			Sub-Saharan Africa (IDA & IBRD countries) aggregate.	Sub-Saharan Africa (IDA & IBRD)
TTO	Latin America & Caribbean	High income		Trinidad and Tobago
TUN	Middle East & North Africa	Lower middle income		Tunisia
TUR	Europe & Central Asia	Upper middle income		Türkiye
TUV	East Asia & Pacific	Upper middle income		Tuvalu
TZA	Sub-Saharan Africa	Lower middle income		Tanzania
UGA	Sub-Saharan Africa	Low income	The reporting period for national accounts data is designated as either calendar year basis (CY) or fiscal year basis (FY). For this country, it is fiscal year-based (fiscal year-end: June 30). Also, an estimate (PA.NUS.ATLS) of the exchange rate covers the same period and thus differs from the official exchange rate (CY). In addition, the World Bank systematically assesses the appropriateness of…	Uganda
UKR	Europe & Central Asia	Upper middle income		Ukraine
UMC			Upper middle income group aggregate. Upper-middle-income economies are those in which 2024 Atlas GNI per capita was between $4,496 and $13,935.	Upper middle income
URY	Latin America & Caribbean	High income	General Government final consumption expenditure includes Non-Profit Institutions Serving Households final concumption expenditure	Uruguay
USA	North America	High income		United States
UZB	Europe & Central Asia	Lower middle income		Uzbekistan
VCT	Latin America & Caribbean	Upper middle income		St. Vincent and the Grenadines
VEN	Latin America & Caribbean			Venezuela, RB
VGB	Latin America & Caribbean	High income		British Virgin Islands
VIR	Latin America & Caribbean	High income		Virgin Islands (US)
VNM	East Asia & Pacific	Lower middle income		Viet Nam
VUT	East Asia & Pacific	Lower middle income		Vanuatu
WLD				World
WSM	East Asia & Pacific	Upper middle income	The reporting period for national accounts data is designated as either calendar year basis (CY) or fiscal year basis (FY). For this country, it is fiscal year-based (fiscal year-end: June 30). Also, an estimate (PA.NUS.ATLS) of the exchange rate covers the same period and thus differs from the official exchange rate (CY).	Samoa
XKX	Europe & Central Asia	Upper middle income		Kosovo
YEM	Middle East & North Africa	Low income	The World Bank systematically assesses the appropriateness of official exchange rates as conversion factors. In this country, multiple or dual exchange rate activity exists and must be accounted for appropriately in underlying statistics. An alternative estimate (“alternative conversion factor” - PA.NUS.ATLS) is thus calculated as a weighted average of the different exchange rates in use in the c…	Yemen, Rep.
ZAF	Sub-Saharan Africa	Upper middle income	Fiscal year end: March 31; reporting period for national accounts data: CY.	South Africa
ZMB	Sub-Saharan Africa	Lower middle income	National accounts data were rebased to reflect the January 1, 2013, introduction of the new Zambian kwacha at a rate of 1,000 old kwacha = 1 new kwacha.	Zambia
ZWE	Sub-Saharan Africa	Lower middle income	National Accounts data are reported in Zimbabwe Gold (ZIG). The World Bank systematically assesses the appropriateness of official exchange rates as conversion factors. In this country, multiple or dual exchange rate activity exists and must be accounted for appropriately in underlying statistics. An alternative estimate (“alternative conversion factor” - PA.NUS.ATLS) is thus calculated as a weig…	Zimbabwe

## Sheet: Metadata - Indicators
INDICATOR_CODE	INDICATOR_NAME	SOURCE_NOTE	SOURCE_ORGANIZATION
SH.TBS.INCD	Incidence of tuberculosis (per 100,000 people)	Incidence of tuberculosis is the estimated number of new and relapse tuberculosis cases arising in a given year, expressed as the rate per 100,000 population. All forms of TB are included, including cases in people living with HIV. Estimates for all years are recalculated as new information becomes available and techniques are refined, so they may differ from those published previously.	Global Tuberculosis Report, World Health Organization (WHO)
