# Supplementary material for: Scars That Speak: Unraveling the Oncogenic Aftermath of Pulmonary Tuberculosis—A Narrative Review
Source: J Clin Med. 2026 Mar 4;15(5):1966. doi: 10.3390/jcm15051966 (PMC12985596; doi:10.3390/jcm15051966)
Supplement: Supplementary file 1 [file jcm-15-01966-s001.zip › Supplementary Materials S2.xlsx]

## Sheet: All_Cancers_ASR
Cancer id	Cancer label	Population code (ISO/UN)	Population	Alpha-3 code	Sex	Type	ASR (World) per 100 000
39	All cancers	004	Afghanistan	AFG	0	0	106.2
39	All cancers	008	Albania	ALB	0	0	160.8
39	All cancers	012	Algeria	DZA	0	0	141.2
39	All cancers	024	Angola	AGO	0	0	133.5
39	All cancers	032	Argentina	ARG	0	0	215.8
39	All cancers	051	Armenia	ARM	0	0	201.6
39	All cancers	036	Australia	AUS	0	0	462.5
39	All cancers	040	Austria	AUT	0	0	258.5
39	All cancers	031	Azerbaijan	AZE	0	0	152.3
39	All cancers	044	Bahamas	BHS	0	0	192.7
39	All cancers	048	Bahrain	BHR	0	0	113.8
39	All cancers	050	Bangladesh	BGD	0	0	105.6
39	All cancers	052	Barbados	BRB	0	0	205.3
39	All cancers	112	Belarus	BLR	0	0	273.2
39	All cancers	056	Belgium	BEL	0	0	324.7
39	All cancers	084	Belize	BLZ	0	0	114.7
39	All cancers	204	Benin	BEN	0	0	102.6
39	All cancers	064	Bhutan	BTN	0	0	87.6
39	All cancers	068	Bolivia (Plurinational State of)	BOL	0	0	143.8
39	All cancers	070	Bosnia Herzegovina	BIH	0	0	218.6
39	All cancers	072	Botswana	BWA	0	0	115.4
39	All cancers	076	Brazil	BRA	0	0	214.4
39	All cancers	096	Brunei Darussalam	BRN	0	0	192.2
39	All cancers	100	Bulgaria	BGR	0	0	222.0
39	All cancers	854	Burkina Faso	BFA	0	0	125.2
39	All cancers	108	Burundi	BDI	0	0	128.2
39	All cancers	116	Cambodia	KHM	0	0	138.3
39	All cancers	120	Cameroon	CMR	0	0	126.0
39	All cancers	124	Canada	CAN	0	0	345.9
39	All cancers	132	Cape Verde	CPV	0	0	87.0
39	All cancers	140	Central African Republic	CAF	0	0	101.8
39	All cancers	148	Chad	TCD	0	0	118.1
39	All cancers	152	Chile	CHL	0	0	188.7
39	All cancers	156	China	CHN	0	0	201.6
39	All cancers	170	Colombia	COL	0	0	177.6
39	All cancers	174	Comoros	COM	0	0	106.8
39	All cancers	180	Congo, Democratic Republic of	COD	0	0	103.0
39	All cancers	178	Congo, Republic of	COG	0	0	80.7
39	All cancers	188	Costa Rica	CRI	0	0	177.7
39	All cancers	191	Croatia	HRV	0	0	313.4
39	All cancers	192	Cuba	CUB	0	0	220.8
39	All cancers	196	Cyprus	CYP	0	0	292.3
39	All cancers	203	Czechia	CZE	0	0	280.9
39	All cancers	384	Côte d'Ivoire	CIV	0	0	137.0
39	All cancers	208	Denmark	DNK	0	0	374.7
39	All cancers	262	Djibouti	DJI	0	0	90.7
39	All cancers	214	Dominican Republic	DOM	0	0	167.0
39	All cancers	218	Ecuador	ECU	0	0	152.7
39	All cancers	818	Egypt	EGY	0	0	166.1
39	All cancers	222	El Salvador	SLV	0	0	127.1
39	All cancers	226	Equatorial Guinea	GNQ	0	0	107.7
39	All cancers	232	Eritrea	ERI	0	0	99.8
39	All cancers	233	Estonia	EST	0	0	282.5
39	All cancers	748	Eswatini	SWZ	0	0	135.3
39	All cancers	231	Ethiopia	ETH	0	0	104.5
