# Supplementary material for: Scars That Speak: Unraveling the Oncogenic Aftermath of Pulmonary Tuberculosis—A Narrative Review
Source: J Clin Med. 2026 Mar 4;15(5):1966. doi: 10.3390/jcm15051966 (PMC12985596; doi:10.3390/jcm15051966)
Supplement: Supplementary file 1 [file jcm-15-01966-s001.zip › Supplementary Materials S3.xlsx]

## Sheet: Pubmed-TB and lung cancer
PMID	Title	Authors	Citation	First Author	Journal/Book	Publication Year	Create Date	PMCID	NIHMS ID	DOI
38227033	Perioperative Toripalimab Plus Chemotherapy for Patients With Resectable Non-Small Cell Lung Cancer: The Neotorch Randomized Clinical Trial	Lu S, Zhang W, Wu L, Wang W, Zhang P; Neotorch Investigators; Fang W, Xing W, Chen Q, Yang L, Mei J, Tan L, Sun X, Xu S, Hu X, Yu G, Yu D, Yang N, Chen Y, Shan J, Xing L, Tian H, Zhang X, Zhou M, Fang H, Wu G, Liu Y, Ye M, Cao L, Jiang J, Li X, Zhu L, Li S, Kang M, Zhong A, Chen K, Wu N, Sun Q, Ma H, Cai K, Wang C, Lin G, Zhu K, Zhang Y, Zhang X, Hu H, Zhang W, Chen J, Yang Z, Hang X, Hu J, Huang…	JAMA. 2024 Jan 16;331(3):201-211. doi: 10.1001/jama.2023.24735.	Lu S	JAMA	2024	2024-01-16	PMC10792477		10.1001/jama.2023.24735
31959349	Safety and patient-reported outcomes of atezolizumab, carboplatin, and etoposide in extensive-stage small-cell lung cancer (IMpower133): a randomized phase I/III trial	Mansfield AS, Każarnowicz A, Karaseva N, Sánchez A, De Boer R, Andric Z, Reck M, Atagi S, Lee JS, Garassino M, Liu SV, Horn L, Wen X, Quach C, Yu W, Kabbinavar F, Lam S, Morris S, Califano R.	Ann Oncol. 2020 Feb;31(2):310-317. doi: 10.1016/j.annonc.2019.10.021. Epub 2019 Dec 9.	Mansfield AS	Ann Oncol	2020	2020-01-22			10.1016/j.annonc.2019.10.021
39879593	Oral Regimens for Rifampin-Resistant, Fluoroquinolone-Susceptible Tuberculosis	Guglielmetti L, Khan U, Velásquez GE, Gouillou M, Abubakirov A, Baudin E, Berikova E, Berry C, Bonnet M, Cellamare M, Chavan V, Cox V, Dakenova Z, de Jong BC, Ferlazzo G, Karabayev A, Kirakosyan O, Kiria N, Kunda M, Lachenal N, Lecca L, McIlleron H, Motta I, Toscano SM, Mushtaque H, Nahid P, Oyewusi L, Panda S, Patil S, Phillips PPJ, Ruiz J, Salahuddin N, Garavito ES, Seung KJ, Ticona E, Trippa L…	N Engl J Med. 2025 Jan 30;392(5):468-482. doi: 10.1056/NEJMoa2400327.	Guglielmetti L	N Engl J Med	2025	2025-01-29	PMC7617355	EMS202805	10.1056/NEJMoa2400327
38518147	Integrated Nursing and Psychological Intervention for Tuberculosis Complicated by Lung Cancer: Clinical Efficacy	Yuan W, Chai L, Wang J, Liu C, Jiang Z, Deng M, Wang H.	Altern Ther Health Med. 2024 Dec;30(12):274-279.	Yuan W	Altern Ther Health Med	2024	2024-03-22
40374400	Multimodal prehabilitation before lung resection surgery: a multicentre randomised controlled trial	Brat K, Sova M, Homolka P, Plutinsky M, Genzor S, Pokorna A, Dosbaba F, Imrichova B, Chovanec Z, Mitas L, Mikulaskova M, Svoboda M, Olson L, Cundrle I; study group.	Br J Anaesth. 2025 Jul;135(1):188-196. doi: 10.1016/j.bja.2025.03.018. Epub 2025 May 14.	Brat K	Br J Anaesth	2025	2025-05-15	PMC12597589		10.1016/j.bja.2025.03.018
36336841	Sintilimab versus docetaxel as second-line treatment in advanced or metastatic squamous non-small-cell lung cancer: an open-label, randomized controlled phase 3 trial (ORIENT-3)	Shi Y, Wu L, Yu X, Xing P, Wang Y, Zhou J, Wang A, Shi J, Hu Y, Wang Z, An G, Fang Y, Sun S, Zhou C, Wang C, Ye F, Li X, Wang J, Wang M, Liu Y, Zhao Y, Yuan Y, Feng J, Chen Z, Shi J, Sun T, Wu G, Shu Y, Guo Q, Zhang Y, Song Y, Zhang S, Chen Y, Li W, Niu H, Hu W, Wang L, Huang J, Zhang Y, Cheng Y, Wu Z, Peng B, Sun J, Mancao C, Wang Y, Sun L.	Cancer Commun (Lond). 2022 Dec;42(12):1314-1330. doi: 10.1002/cac2.12385. Epub 2022 Nov 6.	Shi Y	Cancer Commun (Lond)	2022	2022-11-07	PMC9759762		10.1002/cac2.12385
34617068	Radiological and functional evidence of the bronchial spread of tuberculosis: an observational analysis	Chen RY, Yu X, Smith B, Liu X, Gao J, Diacon AH, Dawson R, Tameris M, Zhu H, Qu Y, Zhang R, Pan S, Jin X, Goldfeder LC, Cai Y, Arora K, Wang J, Vincent J, Malherbe ST, Thienemann F, Wilkinson RJ, Walzl G, Barry CE 3rd.	Lancet Microbe. 2021 Oct;2(10):e518-e526. doi: 10.1016/S2666-5247(21)00058-6.	Chen RY	Lancet Microbe	2021	2021-10-07	PMC8478663		10.1016/S2666-5247(21)00058-6
34284344	Autologous dendritic cell-based immunotherapy (DCVAC/LuCa) and carboplatin/paclitaxel in advanced non-small cell lung cancer: A randomized, open-label, phase I/II trial	Zemanova M, Cernovska M, Havel L, Bartek T, Lukesova S, Jakesova J, Vanasek J, Reiterer P, Kultan J, Andrasina I, Siskova L, Koubkova L, Skrickova J, Salajka F, Pesek M, Klepetko P, Beniak J, Fricke H, Kadlecova P, Korolkiewicz RP, Hraska M, Bartunkova J, Spisek R.	Cancer Treat Res Commun. 2021;28:100427. doi: 10.1016/j.ctarc.2021.100427. Epub 2021 Jun 26.	Zemanova M	Cancer Treat Res Commun	2021	2021-07-20			10.1016/j.ctarc.2021.100427
40614747	Safety and immunogenicity of investigational tuberculosis vaccine M72/AS01(E-4) in people living with HIV in South Africa: an observer-blinded, randomised, controlled, phase 2 trial	Dagnew AF, Han LL, Naidoo K, Fairlie L, Innes JC, Middelkoop K, Tameris M, Wilkinson RJ, Ananworanich J, Bower D, Schlehuber L, Frahm N, Cinar A, Dunne M, Schmidt AC.	Lancet HIV. 2025 Aug;12(8):e546-e555. doi: 10.1016/S2352-3018(25)00124-9. Epub 2025 Jul 1.	Dagnew AF	Lancet HIV	2025	2025-07-04	PMC12310912		10.1016/S2352-3018(25)00124-9
37609677	A randomized phase III study of docetaxel alone versus docetaxel plus S-1 in patients with previously treated non-small cell lung cancer: JMTO LC09-01	Atagi S, Daimon T, Okishio K, Komuta K, Okano Y, Minato K, Kim YH, Usui R, Tabata C, Tamura A, Kawahara M.	Thorac Cancer. 2023 Oct;14(29):2941-2949. doi: 10.1111/1759-7714.15080. Epub 2023 Aug 23.	Atagi S	Thorac Cancer	2023	2023-08-23	PMC10569902		10.1111/1759-7714.15080
35939114	Radiomics based on enhanced CT for differentiating between pulmonary tuberculosis and pulmonary adenocarcinoma presenting as solid nodules or masses	Zhao W, Xiong Z, Jiang Y, Wang K, Zhao M, Lu X, Liu A, Qin D, Li Z.	J Cancer Res Clin Oncol. 2023 Jul;149(7):3395-3408. doi: 10.1007/s00432-022-04256-y. Epub 2022 Aug 8.	Zhao W	J Cancer Res Clin Oncol	2023	2022-08-08	PMC11797138		10.1007/s00432-022-04256-y
36071409	Comparing efficacy and safety of P013, a proposed pertuzumab biosimilar, with the reference product in HER2-positive breast cancer patients: a randomized, phase III, equivalency clinical trial	Allahyari A, Ehsanpour A, Najafi B, Ansarinejad N, Mehrzad V, Kalantari B, Raafat J, Ghadiany M, Shahi F, Gharib B, Moazed V, Khosravi A, Mirpour MH, Salari S, Mortazavizadeh S, Nekoyi A, Khani M, Sadeghi A, Gharib S, Bary A, Mirzania M, Haghighat S, Razavi SM, Emami SAH, Hosseinzadeh M, Mirbolouk M, Sadighi S, Shahrasbi A, Esfahani A, Gity M, Anjidani N, Kafi H, Najafi S.	BMC Cancer. 2022 Sep 7;22(1):960. doi: 10.1186/s12885-022-09895-5.	Allahyari A	BMC Cancer	2022	2022-09-07	PMC9450379		10.1186/s12885-022-09895-5
40963202	Single high-dose vitamin D supplementation impacts ultramarathon-induced changes in serum levels of bone turnover markers: a double-blind randomized controlled trial	Stankiewicz B, Kochanowicz A, Brzezińska P, Niespodziński B, Reczkowicz J, Waldziński T, Kowalik T, Piskorska E, Wędrowska E, Antosiewicz J, Mieszkowski J.	J Int Soc Sports Nutr. 2025 Dec;22(1):2561661. doi: 10.1080/15502783.2025.2561661. Epub 2025 Sep 17.	Stankiewicz B	J Int Soc Sports Nutr	2025	2025-09-18	PMC12447467		10.1080/15502783.2025.2561661
36944978	Radiomics nomogram for preoperative differentiation of pulmonary mucinous adenocarcinoma from tuberculoma in solitary pulmonary solid nodules	Zhang J, Hao L, Qi M, Xu Q, Zhang N, Feng H, Shi G.	BMC Cancer. 2023 Mar 21;23(1):261. doi: 10.1186/s12885-023-10734-4.	Zhang J	BMC Cancer	2023	2023-03-22	PMC10029225		10.1186/s12885-023-10734-4
36653090	PCSK9 Inhibition During the Inflammatory Stage of SARS-CoV-2 Infection	Navarese EP, Podhajski P, Gurbel PA, Grzelakowska K, Ruscio E, Tantry U, Magielski P, Kubica A, Niezgoda P, Adamski P, Junik R, Przybylski G, Pilaczyńska-Cemel M, Rupji M, Specchia G, Pinkas J, Gajda R, Gorog DA, Andreotti F, Kubica J.	J Am Coll Cardiol. 2023 Jan 24;81(3):224-234. doi: 10.1016/j.jacc.2022.10.030.	Navarese EP	J Am Coll Cardiol	2023	2023-01-18	PMC9842071		10.1016/j.jacc.2022.10.030
34272336	Effect of quitting smoking on health outcomes during treatment for tuberculosis: secondary analysis of the TB & Tobacco Trial	Siddiqi K, Keding A, Marshall AM, Dogar O, Li J, Huque R, Fatima R, Khan A, Elsey H, Gabe R, Kotz D, Sheikh A.	Thorax. 2022 Jan;77(1):74-78. doi: 10.1136/thoraxjnl-2020-215926. Epub 2021 Jul 16.	Siddiqi K	Thorax	2022	2021-07-17			10.1136/thoraxjnl-2020-215926
35932953	Central Nervous System Efficacy of Furmonertinib (AST2818) Versus Gefitinib as First-Line Treatment for EGFR-Mutated NSCLC: Results From the FURLONG Study	Shi Y, Chen G, Wang X, Liu Y, Wu L, Hao Y, Liu C, Zhu S, Zhang X, Li Y, Liu J, Cao L, Cheng Y, Zhao H, Zhang S, Zang A, Cui J, Feng J, Yang N, Liu F, Jiang Y, Gu C.	J Thorac Oncol. 2022 Nov;17(11):1297-1305. doi: 10.1016/j.jtho.2022.07.1143. Epub 2022 Aug 3.	Shi Y	J Thorac Oncol	2022	2022-08-06			10.1016/j.jtho.2022.07.1143
36931576	Efficacy of oral amantadine among patients hospitalised with COVID-19: A randomised, double-blind, placebo-controlled, multicentre study	Barczyk A, Czajkowska-Malinowska M, Farnik M, Barczyk M, Boda Ł, Cofta S, Duława J, Dyrbuś M, Harat R, Huk M, Kotecka S, Nahorecki A, Nasiłowski J, Naumnik W, Przybylski G, Słaboń-Willand M, Skoczyński S, Wita K, Zioło G, Kuna P.	Respir Med. 2023 Jun;212:107198. doi: 10.1016/j.rmed.2023.107198. Epub 2023 Mar 15.	Barczyk A	Respir Med	2023	2023-03-17	PMC10015090		10.1016/j.rmed.2023.107198
33129099	Nano-curcumin therapy, a promising method in modulating inflammatory cytokines in COVID-19 patients	Valizadeh H, Abdolmohammadi-Vahid S, Danshina S, Ziya Gencer M, Ammari A, Sadeghi A, Roshangar L, Aslani S, Esmaeilzadeh A, Ghaebi M, Valizadeh S, Ahmadi M.	Int Immunopharmacol. 2020 Dec;89(Pt B):107088. doi: 10.1016/j.intimp.2020.107088. Epub 2020 Oct 20.	Valizadeh H	Int Immunopharmacol	2020	2020-10-31	PMC7574843		10.1016/j.intimp.2020.107088
37951972	Beneficial effects of the combination of BCc1 and Hep-S nanochelating-based medicines on IL-6 in hospitalized moderate COVID-19 adult patients: a randomized, double-blind, placebo-controlled clinical trial	Hafizi M, Kalanaky S, Fakharzadeh S, Karimi P, Fakharian A, Lookzadeh S, Mortaz E, Mirenayat MS, Heshmatnia J, Karam MB, Zamani H, Nadji A, Toutkaboni MP, Oraee-Yazdani S, Akbari ME, Jamaati H, Nazaran MH.	Trials. 2023 Nov 11;24(1):720. doi: 10.1186/s13063-023-07624-2.	Hafizi M	Trials	2023	2023-11-11	PMC10638761		10.1186/s13063-023-07624-2

## Sheet: Pubmed-TB sequelae and lung 
PMID	Title	Authors	Citation	First Author	Journal/Book	Publication Year	Create Date	PMCID	NIHMS ID	DOI
38518147	Integrated Nursing and Psychological Intervention for Tuberculosis Complicated by Lung Cancer: Clinical Efficacy	Yuan W, Chai L, Wang J, Liu C, Jiang Z, Deng M, Wang H.	Altern Ther Health Med. 2024 Dec;30(12):274-279.	Yuan W	Altern Ther Health Med	2024	2024-03-22
35105410	Comparison of clinical and imaging features between pulmonary tuberculosis complicated with lung cancer and simple pulmonary tuberculosis: a systematic review and meta-analysis	Sun W, Zhang L, Liang J, Li X, Yang Y, Sun W, Hou J.	Epidemiol Infect. 2022 Feb 2;150:e43. doi: 10.1017/S0950268822000176.	Sun W	Epidemiol Infect	2022	2022-02-02	PMC8895721		10.1017/S0950268822000176
39259749	Effects of low dose computed tomography (LDCT) on lung cancer screening on incidence and mortality in regions with high tuberculosis prevalence: A systematic review	Pires DC, Arueira Chaves L, Dantas Cardoso CH, Faria LV, Rodrigues Campos S, Sobreira da Silva MJ, Sequeira Valerio T, Rodrigues Campos M, Emmerick ICM.	PLoS One. 2024 Sep 11;19(9):e0308106. doi: 10.1371/journal.pone.0308106. eCollection 2024.	Pires DC	PLoS One	2024	2024-09-11	PMC11389911		10.1371/journal.pone.0308106
40374400	Multimodal prehabilitation before lung resection surgery: a multicentre randomised controlled trial	Brat K, Sova M, Homolka P, Plutinsky M, Genzor S, Pokorna A, Dosbaba F, Imrichova B, Chovanec Z, Mitas L, Mikulaskova M, Svoboda M, Olson L, Cundrle I; study group.	Br J Anaesth. 2025 Jul;135(1):188-196. doi: 10.1016/j.bja.2025.03.018. Epub 2025 May 14.	Brat K	Br J Anaesth	2025	2025-05-15	PMC12597589		10.1016/j.bja.2025.03.018
41417303	Global trends, risk factors, and therapeutic associations of fungal pulmonary infections in lung cancer: A systematic review and meta-analysis	Sheervalilou M, Ghanei M, Arabfard M.	J Bras Pneumol. 2025 Dec 12;51(5):e20250076. doi: 10.36416/1806-3756/e20250076. eCollection 2025.	Sheervalilou M	J Bras Pneumol	2025	2025-12-19			10.36416/1806-3756/e20250076
33142039	Clinical characteristics and risk factors for in-hospital mortality of lung cancer patients with COVID-19: A multicenter, retrospective, cohort study	Nie L, Dai K, Wu J, Zhou X, Hu J, Zhang C, Zhan Y, Song Y, Fan W, Hu Z, Yang H, Yang Q, Wu D, Li F, Li D, Nie R.	Thorac Cancer. 2021 Jan;12(1):57-65. doi: 10.1111/1759-7714.13710. Epub 2020 Nov 3.	Nie L	Thorac Cancer	2021	2020-11-03	PMC7779192		10.1111/1759-7714.13710
30606144	PET-CT has low specificity for mediastinal staging of non-small-cell lung cancer in an endemic area for tuberculosis: a diagnostic test study (LACOG 0114)	Werutsky G, Hochhegger B, Lopes de Figueiredo Pinto JA, Martínez-Mesa J, Zanini ML, Berdichevski EH, Vilas E, da Silva VD, Tsukazan MTR, Vieira A, Fritscher LG, Hartmann L, Alba M, Sartori G, Matushita C, Bortolotto V, do Amaral RR, Junior LCA, Zaffaroni F, Barrios CH, Debiasi M, Frietscher CC.	BMC Cancer. 2019 Jan 3;19(1):5. doi: 10.1186/s12885-018-5233-5.	Werutsky G	BMC Cancer	2019	2019-01-05	PMC6318867		10.1186/s12885-018-5233-5
36945984	Management of recurrent hemoptysis: a single-center experience	Önür ST, Altın S, Akyıl FT, Kara K, Sökücü SN, Özdemir C, Özgül MA, Metin M, Cansever L, Ölçmen A, Kılıçkesmez NÖ.	Turk J Med Sci. 2022 Dec;52(6):1872-1880. doi: 10.55730/1300-0144.5534. Epub 2022 Dec 21.	Önür ST	Turk J Med Sci	2022	2023-03-22	PMC10390104		10.55730/1300-0144.5534
36363507	Three Weeks of Pulmonary Rehabilitation Do Not Influence Oscillometry Parameters in Postoperative Lung Cancer Patients	Kostorz-Nosal S, Jastrzębski D, Żebrowska A, Bartoszewicz A, Ziora D.	Medicina (Kaunas). 2022 Oct 28;58(11):1551. doi: 10.3390/medicina58111551.	Kostorz-Nosal S	Medicina (Kaunas)	2022	2022-11-11	PMC9696075		10.3390/medicina58111551
34651449	Value and significance of brain radiation therapy during first-line EGFR-TKI treatment in lung adenocarcinoma with EGFR sensitive mutation and synchronous brain metastasis: Appropriate timing and technique	Gu Y, Xu Y, Zhuang H, Jiang W, Zhang H, Li X, Liu Y, Ma L, Zhao D, Cheng Y, Yu Y, Liu P, Qin J, Chen X, Gao J, Wang M, Liang L, Cao B.	Thorac Cancer. 2021 Dec;12(23):3157-3168. doi: 10.1111/1759-7714.14169. Epub 2021 Oct 14.	Gu Y	Thorac Cancer	2021	2021-10-15	PMC8636222		10.1111/1759-7714.14169
40614747	Safety and immunogenicity of investigational tuberculosis vaccine M72/AS01(E-4) in people living with HIV in South Africa: an observer-blinded, randomised, controlled, phase 2 trial	Dagnew AF, Han LL, Naidoo K, Fairlie L, Innes JC, Middelkoop K, Tameris M, Wilkinson RJ, Ananworanich J, Bower D, Schlehuber L, Frahm N, Cinar A, Dunne M, Schmidt AC.	Lancet HIV. 2025 Aug;12(8):e546-e555. doi: 10.1016/S2352-3018(25)00124-9. Epub 2025 Jul 1.	Dagnew AF	Lancet HIV	2025	2025-07-04	PMC12310912		10.1016/S2352-3018(25)00124-9
36510924	A prospective study of the clinical profile of hemoptysis and its correlation with radiological and microbiological findings	Kaur H, Pandhi N, Kajal NC.	Int J Mycobacteriol. 2022 Oct-Dec;11(4):394-399. doi: 10.4103/ijmy.ijmy_137_22.	Kaur H	Int J Mycobacteriol	2022	2022-12-13			10.4103/ijmy.ijmy_137_22
40696644	Diagnosis and outcomes of fever of unknown origin cases with an erythrocyte sedimentation rate of 100 mm/h or more: An International ID-IRI (Infectious Diseases - International Research Initiative) Observational Retrospective Cohort Study	Elbahr U, Erdem H, Ben Yahia W, Baymakova MP, Letaief A, Poposki K, Grgić S, Sanlidag G, Miftode IL, Marino A, Miftode EG, Amer F, Oncu S, Hasanoglu I, Wegdan AA, Eser F, Guner HR, Kaya Kalem A, Cosentino F, Kolovani E, Tahmaz A, Sonmezer MC, Arapovic J, Ceylan MR, Kayaaslan B, Hakamifard A, Önder T, Eser-Karlidag G, Tehrani HA, Addepalli SK, Kumari HP, Kumar MR, Sayana SB, Sipahi OR.	Medicine (Baltimore). 2025 Jul 18;104(29):e43341. doi: 10.1097/MD.0000000000043341.	Elbahr U	Medicine (Baltimore)	2025	2025-07-23	PMC12282769		10.1097/MD.0000000000043341
32791756	Patients with spontaneous pneumothorax have a higher risk of developing lung cancer: A STROBE-compliant article	Chen CK, Chang YJ, Fang HY.	Medicine (Baltimore). 2020 Jul 24;99(30):e21411. doi: 10.1097/MD.0000000000021411.	Chen CK	Medicine (Baltimore)	2020	2020-08-15	PMC7387064		10.1097/MD.0000000000021411
37243674	Identifying potentially undiagnosed nontuberculous mycobacterial lung disease among patients with chronic obstructive pulmonary disease: Development of a predictive algorithm using claims data	Wang P, Marras TK, Allison PD, Hassan M, Chatterjee A.	J Manag Care Spec Pharm. 2023 Aug;29(8):927-937. doi: 10.18553/jmcp.2023.22417. Epub 2023 May 27.	Wang P	J Manag Care Spec Pharm	2023	2023-05-27	PMC10397327		10.18553/jmcp.2023.22417
39289877	Assessing the Sensitivity of Nested PCR Followed by Direct Sequencing on Exosomal DNA for EGFR Mutation Detection in NSCL	Jahani MM, Mashayekhi P, Omrani MD, Khosravi A, Ali D, Azad Manjiri S, Zahraei M, Mabani M, Seifi S, Salimi B, Rostami P.	Iran Biomed J. 2024 Jul 1;28(4):208-15. doi: 10.61186/ibj.4289.	Jahani MM	Iran Biomed J	2024	2024-09-18	PMC11444484		10.61186/ibj.4289
34950880	Adaptive immunity and neutralizing antibodies against SARS-CoV-2 variants of concern following vaccination in patients with cancer: The CAPTURE study	Fendler A, Shepherd STC, Au L, Wilkinson KA, Wu M, Byrne F, Cerrone M, Schmitt AM, Joharatnam-Hogan N, Shum B, Tippu Z, Rzeniewicz K, Boos LA, Harvey R, Carlyle E, Edmonds K, Del Rosario L, Sarker S, Lingard K, Mangwende M, Holt L, Ahmod H, Korteweg J, Foley T, Bazin J, Gordon W, Barber T, Emslie-Henry A, Xie W, Gerard CL, Deng D, Wall EC, Agua-Doce A, Namjou S, Caidan S, Gavrielides M, MacRae JI…	Nat Cancer. 2021 Dec;2:1321-1337. doi: 10.1038/s43018-021-00274-w. Epub 2021 Oct 27.	Fendler A	Nat Cancer	2021	2021-12-24	PMC7612125	EMS140022	10.1038/s43018-021-00274-w
30723858	A novel diagnosis scoring model to predict invasive pulmonary aspergillosis in the intensive care unit	Rozaliyani A, Sedono R, Jusuf A, Rumende CM, Aniwidyaningsih W, Burhan E, Prasenohadi P, Handayani D, Yunihastuti E, Siagian FE, Jayusman AM, Rusli A, Sungkar S, Prihartono J, Hagen F, Meis JF, Wahyuningsih R.	Saudi Med J. 2019 Feb;40(2):140-146. doi: 10.15537/smj.2019.2.22940.	Rozaliyani A	Saudi Med J	2019	2019-02-07	PMC6402463		10.15537/smj.2019.2.22940
33129099	Nano-curcumin therapy, a promising method in modulating inflammatory cytokines in COVID-19 patients	Valizadeh H, Abdolmohammadi-Vahid S, Danshina S, Ziya Gencer M, Ammari A, Sadeghi A, Roshangar L, Aslani S, Esmaeilzadeh A, Ghaebi M, Valizadeh S, Ahmadi M.	Int Immunopharmacol. 2020 Dec;89(Pt B):107088. doi: 10.1016/j.intimp.2020.107088. Epub 2020 Oct 20.	Valizadeh H	Int Immunopharmacol	2020	2020-10-31	PMC7574843		10.1016/j.intimp.2020.107088
31346005	Unmasking the hidden tuberculosis mortality burden in a large post mortem study in Maputo Central Hospital, Mozambique	Garcia-Basteiro AL, Hurtado JC, Castillo P, Fernandes F, Navarro M, Lovane L, Casas I, Quintó L, Jordao D, Ismail MR, Lorenzoni C, Carrilho C, Sanz A, Rakislova N, Mira A, Alvarez-Martínez MJ, Cossa A, Cobelens F, Mandomando I, Vila J, Bassat Q, Menendez C, Ordi J, Martínez MJ.	Eur Respir J. 2019 Oct 1;54(3):1900312. doi: 10.1183/13993003.00312-2019. Print 2019 Sep.	Garcia-Basteiro AL	Eur Respir J	2019	2019-07-27	PMC6769353		10.1183/13993003.00312-2019
34200028	The Risk of Hospitalization in COVID-19 Patients Can Be Predicted by Lung Ultrasound in Primary Care	Martínez-Redondo J, Comas C, Pujol Salud J, Crespo-Pons M, García-Serrano C, Bravo MO, Peruga JMP.	Int J Environ Res Public Health. 2021 Jun 4;18(11):6083. doi: 10.3390/ijerph18116083.	Martínez-Redondo J	Int J Environ Res Public Health	2021	2021-07-02	PMC8200245		10.3390/ijerph18116083

## Sheet: Pubmed-TB and carcinogenesis
PMID	Title	Authors	Citation	First Author	Journal/Book	Publication Year	Create Date	PMCID	NIHMS ID	DOI
36674038	The Bidirectional Relationship between Pulmonary Tuberculosis and Lung Cancer	Preda M, Tănase BC, Zob DL, Gheorghe AS, Lungulescu CV, Dumitrescu EA, Stănculeanu DL, Manolescu LSC, Popescu O, Ibraim E, Mahler B.	Int J Environ Res Public Health. 2023 Jan 10;20(2):1282. doi: 10.3390/ijerph20021282.	Preda M	Int J Environ Res Public Health	2023	2023-01-21	PMC9859200		10.3390/ijerph20021282
39499513	Global Disparities of Cancer and Its Projected Burden in 2050	Bizuayehu HM, Ahmed KY, Kibret GD, Dadi AF, Belachew SA, Bagade T, Tegegne TK, Venchiarutti RL, Kibret KT, Hailegebireal AH, Assefa Y, Khan MN, Abajobir A, Alene KA, Mengesha Z, Erku D, Enquobahrie DA, Minas TZ, Misgan E, Ross AG.	JAMA Netw Open. 2024 Nov 4;7(11):e2443198. doi: 10.1001/jamanetworkopen.2024.43198.	Bizuayehu HM	JAMA Netw Open	2024	2024-11-05	PMC11539015		10.1001/jamanetworkopen.2024.43198
33718271	Lactate Metabolism and Signaling in Tuberculosis and Cancer: A Comparative Review	Kiran D, Basaraba RJ.	Front Cell Infect Microbiol. 2021 Feb 26;11:624607. doi: 10.3389/fcimb.2021.624607. eCollection 2021.	Kiran D	Front Cell Infect Microbiol	2021	2021-03-15	PMC7952876		10.3389/fcimb.2021.624607
39353908	Mechanism exploration and model construction for small cell transformation in EGFR-mutant lung adenocarcinomas	Li Y, Xie T, Wang S, Yang L, Hao X, Wang Y, Hu X, Wang L, Li J, Ying J, Xing P.	Signal Transduct Target Ther. 2024 Oct 2;9(1):261. doi: 10.1038/s41392-024-01981-3.	Li Y	Signal Transduct Target Ther	2024	2024-10-01	PMC11445518		10.1038/s41392-024-01981-3
37582896	New progress of tuberculosis scar carcinoma	Sun W, Liu Y, Zhao L, Wang H, Ye L, Liu X, Xu K, Chen Y, Fan L.	Cancer Metastasis Rev. 2023 Sep;42(3):653-659. doi: 10.1007/s10555-023-10128-9. Epub 2023 Aug 16.	Sun W	Cancer Metastasis Rev	2023	2023-08-15	PMC10584710		10.1007/s10555-023-10128-9
40069142	Proteogenomic characterization reveals tumorigenesis and progression of lung cancer manifested as subsolid nodules	Su H, Chen L, Wu J, Cheng Z, Li J, Ren Y, Xu J, Dang Y, Zheng M, Cao Y, Gao J, Dai C, Hu X, Xie H, Chen J, Luo T, Zhu J, Wu C, Sha W, Chen C, Liu H.	Nat Commun. 2025 Mar 11;16(1):2414. doi: 10.1038/s41467-025-57364-x.	Su H	Nat Commun	2025	2025-03-12	PMC11897189		10.1038/s41467-025-57364-x
38896792	Patient-Derived Tumor Organoids Combined with Function-Associated ScRNA-Seq for Dissecting the Local Immune Response of Lung Cancer	Liu C, Li K, Sui X, Zhao T, Zhang T, Chen Z, Wu H, Li C, Li H, Yang F, Liu Z, Lu YY, Wang J, Chen X, Liu P.	Adv Sci (Weinh). 2024 Aug;11(31):e2400185. doi: 10.1002/advs.202400185. Epub 2024 Jun 19.	Liu C	Adv Sci (Weinh)	2024	2024-06-19	PMC11336893		10.1002/advs.202400185
31306748	Tuberculosis infection and lung adenocarcinoma: Mendelian randomization and pathway analysis of genome-wide association study data from never-smoking Asian women	Wong JYY, Zhang H, Hsiung CA, Shiraishi K, Yu K, Matsuo K, Wong MP, Hong YC, Wang J, Seow WJ, Wang Z, Song M, Kim HN, Chang IS, Chatterjee N, Hu W, Wu C, Mitsudomi T, Zheng W, Kim JH, Seow A, Caporaso NE, Shin MH, Chung LP, An SJ, Wang P, Yang Y, Zheng H, Yatabe Y, Zhang XC, Kim YT, Cai Q, Yin Z, Kim YC, Bassig BA, Chang J, Ho JCM, Ji BT, Daigo Y, Ito H, Momozawa Y, Ashikawa K, Kamatani Y, Honda …	Genomics. 2020 Mar;112(2):1223-1232. doi: 10.1016/j.ygeno.2019.07.008. Epub 2019 Jul 12.	Wong JYY	Genomics	2020	2019-07-16	PMC6954985	NIHMS1535770	10.1016/j.ygeno.2019.07.008
33182727	Carcinogenesis as Side Effects of Iron and Oxygen Utilization: From the Unveiled Truth toward Ultimate Bioengineering	Toyokuni S, Kong Y, Cheng Z, Sato K, Hayashi S, Ito F, Jiang L, Yanatori I, Okazaki Y, Akatsuka S.	Cancers (Basel). 2020 Nov 10;12(11):3320. doi: 10.3390/cancers12113320.	Toyokuni S	Cancers (Basel)	2020	2020-11-13	PMC7698037		10.3390/cancers12113320
34361097	Dual Nature of Relationship between Mycobacteria and Cancer	Fol M, Koziński P, Kulesza J, Białecki P, Druszczyńska M.	Int J Mol Sci. 2021 Aug 3;22(15):8332. doi: 10.3390/ijms22158332.	Fol M	Int J Mol Sci	2021	2021-08-07	PMC8347776		10.3390/ijms22158332
38098586	Thyroid tuberculosis associated with papillary microcarcinoma: case report and review of literature	Elkrimi Z, Rsaissi C, Bijou W, Oukessou Y, Rouadi S, Abada R, Roubal M, Mahtar M.	Ann Med Surg (Lond). 2023 Nov 7;85(12):6141-6143. doi: 10.1097/MS9.0000000000001163. eCollection 2023 Dec.	Elkrimi Z	Ann Med Surg (Lond)	2023	2023-12-15	PMC10718390		10.1097/MS9.0000000000001163
38384472	NSCLC: from tumorigenesis, immune checkpoint misuse to current and future targeted therapy	Raskova Kafkova L, Mierzwicka JM, Chakraborty P, Jakubec P, Fischer O, Skarda J, Maly P, Raska M.	Front Immunol. 2024 Feb 7;15:1342086. doi: 10.3389/fimmu.2024.1342086. eCollection 2024.	Raskova Kafkova L	Front Immunol	2024	2024-02-22	PMC10879685		10.3389/fimmu.2024.1342086
33219235	FAM3D is essential for colon homeostasis and host defense against inflammation associated carcinogenesis	Liang W, Peng X, Li Q, Wang P, Lv P, Song Q, She S, Huang S, Chen K, Gong W, Yuan W, Thovarai V, Yoshimura T, O'huigin C, Trinchieri G, Huang J, Lin S, Yao X, Bian X, Kong W, Xi J, Wang JM, Wang Y.	Nat Commun. 2020 Nov 20;11(1):5912. doi: 10.1038/s41467-020-19691-z.	Liang W	Nat Commun	2020	2020-11-21	PMC7679402		10.1038/s41467-020-19691-z
33302971	Hypoxic exosomes orchestrate tumorigenesis: molecular mechanisms and therapeutic implications	Jafari R, Rahbarghazi R, Ahmadi M, Hassanpour M, Rezaie J.	J Transl Med. 2020 Dec 10;18(1):474. doi: 10.1186/s12967-020-02662-9.	Jafari R	J Transl Med	2020	2020-12-11	PMC7731629		10.1186/s12967-020-02662-9
40205623	Targeting myeloid cells for hematological malignancies: the present and future	Guan Z, Zhang Z, Wang K, Qiao S, Ma T, Wu L.	Biomark Res. 2025 Apr 10;13(1):59. doi: 10.1186/s40364-025-00775-1.	Guan Z	Biomark Res	2025	2025-04-09	PMC11983845		10.1186/s40364-025-00775-1
41322988	Reprogramming the host: Mycobacterium tuberculosis as a silent architect of the immuno-tumoral	Chávez-Domínguez RL, Torres M, Acevedo-Domínguez AA, Ibarra-Inocente JA, Carranza C.	Front Cell Infect Microbiol. 2025 Nov 13;15:1697874. doi: 10.3389/fcimb.2025.1697874. eCollection 2025.	Chávez-Domínguez RL	Front Cell Infect Microbiol	2025	2025-12-01	PMC12658415		10.3389/fcimb.2025.1697874
34767497	Host-cell interactions in HBV infection and pathogenesis: the emerging role of m6A modification	Kostyusheva A, Brezgin S, Glebe D, Kostyushev D, Chulanov V.	Emerg Microbes Infect. 2021 Dec;10(1):2264-2275. doi: 10.1080/22221751.2021.2006580.	Kostyusheva A	Emerg Microbes Infect	2021	2021-11-12	PMC8648018		10.1080/22221751.2021.2006580
38125766	The expression and function of long noncoding RNAs in hepatocellular carcinoma	Du J, Su Y, Gao J, Tai Y.	Cancer Innov. 2023 Aug 15;2(6):488-499. doi: 10.1002/cai2.90. eCollection 2023 Dec.	Du J	Cancer Innov	2023	2023-12-21	PMC10730004		10.1002/cai2.90
34234859	Chlamydia Trachomatis Infection: Their potential implication in the Etiology of Cervical Cancer	Yang X, Siddique A, Khan AA, Wang Q, Malik A, Jan AT, Rudayni HA, Chaudhary AA, Khan S.	J Cancer. 2021 Jun 11;12(16):4891-4900. doi: 10.7150/jca.58582. eCollection 2021.	Yang X	J Cancer	2021	2021-07-08	PMC8247366		10.7150/jca.58582
35588943	The role of arylamine N-acetyltransferases in chronic degenerative diseases: Their possible function in the immune system	Hernández-González O, Herrera-Vargas DJ, Martínez-Leija ME, Zavala-Reyes D, Portales-Pérez DP.	Biochim Biophys Acta Mol Cell Res. 2022 Sep;1869(9):119297. doi: 10.1016/j.bbamcr.2022.119297. Epub 2022 May 16.	Hernández-González O	Biochim Biophys Acta Mol Cell Res	2022	2022-05-19			10.1016/j.bbamcr.2022.119297
32476780	Annexin A2 promotion of hepatocellular carcinoma tumorigenesis via the immune microenvironment	Qiu LW, Liu YF, Cao XQ, Wang Y, Cui XH, Ye X, Huang SW, Xie HJ, Zhang HJ.	World J Gastroenterol. 2020 May 14;26(18):2126-2137. doi: 10.3748/wjg.v26.i18.2126.	Qiu LW	World J Gastroenterol	2020	2020-06-02	PMC7235202		10.3748/wjg.v26.i18.2126
39318254	[Research Progresses on the Effects of CCL4 on Immune Escape in Tumor Microenvironment]	Chen R, Yang X, Liu Q, Zhang S, Ma L.	Zhongguo Fei Ai Za Zhi. 2024 Aug 20;27(8):613-621. doi: 10.3779/j.issn.1009-3419.2024.106.23.	Chen R	Zhongguo Fei Ai Za Zhi	2024	2024-09-25	PMC11425676		10.3779/j.issn.1009-3419.2024.106.23
35849539	Assessment of the Carcinogenic Potential of Pretomanid in Transgenic Tg.rasH2 Mice	Ambroso JL, Dillberger J, Bruning-Barry R, Yang T.	Int J Toxicol. 2022 Sep-Oct;41(5):367-379. doi: 10.1177/10915818221113295. Epub 2022 Jul 18.	Ambroso JL	Int J Toxicol	2022	2022-07-18	PMC9411704		10.1177/10915818221113295
38103006	The Effects of Antibiotics on the Development and Treatment of Non-Small Cell Lung Cancer	Švecová P, Jakubec P, Škarda J, Glogarová V, Mitták M.	Pol J Microbiol. 2023 Dec 16;72(4):365-375. doi: 10.33073/pjm-2023-047. eCollection 2023 Dec 1.	Švecová P	Pol J Microbiol	2023	2023-12-16	PMC10725157		10.33073/pjm-2023-047
40197849	Whole Exome Sequencing Study Identifies Distinct Characteristics of Transformed Small Cell Lung Cancer With EGFR Mutation Compared to De Novo Small Cell and Primary Non-Small Cell Lung Cancers	Tan J, Zhao D, Wang Q, Peng Y, Li J, Li X, Che N, Hu Y, Zheng H.	Cancer Med. 2025 Apr;14(7):e70838. doi: 10.1002/cam4.70838.	Tan J	Cancer Med	2025	2025-04-08	PMC11976457		10.1002/cam4.70838
33905377	Combination of CT and telomerase+ circulating tumor cells improves diagnosis of small pulmonary nodules	Zhang W, Duan X, Zhang Z, Yang Z, Zhao C, Liang C, Liu Z, Cheng S, Zhang K.	JCI Insight. 2021 Jun 8;6(11):e148182. doi: 10.1172/jci.insight.148182.	Zhang W	JCI Insight	2021	2021-04-27	PMC8262359		10.1172/jci.insight.148182
34107921	Cancer risk in tuberculosis patients in a high endemic area	Chen GL, Guo L, Yang S, Ji DM.	BMC Cancer. 2021 Jun 9;21(1):679. doi: 10.1186/s12885-021-08391-6.	Chen GL	BMC Cancer	2021	2021-06-10	PMC8190842		10.1186/s12885-021-08391-6
36683624	Endobronchial ultrasound-guided transbronchial needle aspiration in intrathoracic lymphadenopathy with extrathoracic malignancy	Li SJ, Wu Q.	World J Clin Cases. 2022 Dec 26;10(36):13227-13238. doi: 10.12998/wjcc.v10.i36.13227.	Li SJ	World J Clin Cases	2022	2023-01-23	PMC9851006		10.12998/wjcc.v10.i36.13227
38515807	Banning asbestos in talcum powder: Time for action in India	Singh S, Roy Pradhan S, Yadav A, Singh PK.	Dialogues Health. 2023 Nov 11;3:100158. doi: 10.1016/j.dialog.2023.100158. eCollection 2023 Dec.	Singh S	Dialogues Health	2023	2024-03-22	PMC10953941		10.1016/j.dialog.2023.100158
35844799	CircFAT1 Promotes Lung Adenocarcinoma Progression by Sequestering miR-7 from Repressing IRS2-ERK-mediated CCND1 Expression	Peng H, Zhang W, Dong H, Yuan J, Li Y, Li F, Yu D, Guan Y, Zhang F.	Int J Biol Sci. 2022 Jun 13;18(10):3944-3960. doi: 10.7150/ijbs.70889. eCollection 2022.	Peng H	Int J Biol Sci	2022	2022-07-18	PMC9274483		10.7150/ijbs.70889
32024900	Expression of Female Sex Hormone Receptors, Connective Tissue Growth Factor and HER2 in Gallbladder Cancer	Hryciuk B, Pęksa R, Bieńkowski M, Szymanowski B, Radecka B, Winnik K, Żok J, Cichowska N, Iliszko M, Duchnowska R.	Sci Rep. 2020 Feb 5;10(1):1871. doi: 10.1038/s41598-020-58777-y.	Hryciuk B	Sci Rep	2020	2020-02-07	PMC7002405		10.1038/s41598-020-58777-y
40075791	Predicting PD-L1 in Lung Adenocarcinoma Using (18)F-FDG PET/CT Radiomic Features	Zhang H, Meng X, Wang Z, Zhou X, Liu Y, Li N.	Diagnostics (Basel). 2025 Feb 24;15(5):543. doi: 10.3390/diagnostics15050543.	Zhang H	Diagnostics (Basel)	2025	2025-03-13	PMC11899397		10.3390/diagnostics15050543
32726637	L ARP7 Is a BRCA1 Ubiquitinase Substrate and Regulates Genome Stability and Tumorigenesis	Zhang F, Yan P, Yu H, Le H, Li Z, Chen J, Liang X, Wang S, Wei W, Liu L, Zhang Y, Ji X, Xie A, Chen W, Han Z, Pu WT, Chen S, Chen Y, Sun K, Ge B, Zhang B.	Cell Rep. 2020 Jul 28;32(4):107974. doi: 10.1016/j.celrep.2020.107974.	Zhang F	Cell Rep	2020	2020-07-30			10.1016/j.celrep.2020.107974
39447517	Phase II study of enlonstobart (SG001), a novel PD-1 inhibitor in patients with PD-L1 positive recurrent/metastatic cervical cancer	Li G, Li X, Yin R, Feng M, Zuo J, Wei S, Kang S, Sun H, Li X, Wang Y, Zhang Y, Sun L, Lin D, Ruan X, Zhu Z, Jiang K, Liu H, Wang W, Hao D, Chen Y, Xiang S, Niu M, Wu L.	Gynecol Oncol. 2024 Dec;191:165-171. doi: 10.1016/j.ygyno.2024.10.001. Epub 2024 Oct 23.	Li G	Gynecol Oncol	2024	2024-10-24			10.1016/j.ygyno.2024.10.001
34545082	Isonicotinylation is a histone mark induced by the anti-tuberculosis first-line drug isoniazid	Jiang Y, Li Y, Liu C, Zhang L, Lv D, Weng Y, Cheng Z, Chen X, Zhan J, Zhang H.	Nat Commun. 2021 Sep 20;12(1):5548. doi: 10.1038/s41467-021-25867-y.	Jiang Y	Nat Commun	2021	2021-09-21	PMC8452692		10.1038/s41467-021-25867-y
39629241	Molecular docking and in silico analysis of the pharmacokinetics, toxicological profile and differential gene expression of bioactive compounds from Cyrtopodium glutiniferum	Araujo NGR, da Silva Junior FC, Santos LVS, Batistuzzo de Medeiros SR, Felzenszwalb I, Araújo-Lima CF.	Toxicol Rep. 2024 Nov 15;13:101810. doi: 10.1016/j.toxrep.2024.101810. eCollection 2024 Dec.	Araujo NGR	Toxicol Rep	2024	2024-12-04	PMC11612344		10.1016/j.toxrep.2024.101810
40539389	A Nano-Electro-Platform Enabling Evolutionary Screening and Remodeling of Tumor Cells for Metastasis Inhibition	Liu F, Sun H, Liu B, Zhang J, Wu C, Yan S, Tai C, Tong Y, Su R, Xiang X, Wu H, Yao F, Yang K, Yin D, Wang Y, Xiao A, Cheng L, Chen X, Wu N, Dong Z, Chang L.	Adv Sci (Weinh). 2025 Sep;12(34):e07684. doi: 10.1002/advs.202507684. Epub 2025 Jun 20.	Liu F	Adv Sci (Weinh)	2025	2025-06-20	PMC12442665		10.1002/advs.202507684
36580018	The Effect of Caspase 8, 9 Gene Polymorphisms on Non-Hodgkin Lymphoma Susceptibility and Clinical/Pathological Features	Barati F, Bahari G, Asadi A, Nakhaee A, Hashemi SM, Taheri M, Hashemi M.	Asian Pac J Cancer Prev. 2022 Dec 1;23(12):4339-4346. doi: 10.31557/APJCP.2022.23.12.4339.	Barati F	Asian Pac J Cancer Prev	2022	2022-12-29	PMC9971461		10.31557/APJCP.2022.23.12.4339
39324679	Organizing pneumonia associated with Richter transformation in chronic lymphocytic leukemia: a case report and review of the literature	Grycuk W, Langfort R, Rymkiewicz G, Grabowska-Derlatka L, Korczyński P, Jamroziak K, Drozd-Sokołowska J.	Folia Med Cracov. 2024 Sep 15;64(2):69-76. doi: 10.24425/fmc.2024.150153.	Grycuk W	Folia Med Cracov	2024	2024-09-26			10.24425/fmc.2024.150153
41598640	Cutaneous Tuberculosis in the Modern Era: A Case of Lupus Vulgaris with Surgical Management and a Review of Clinical Spectrum, Diagnostic Challenges, and Malignant Potential	Knecht-Gurwin K, Chlebicka I, Matusiak L, Woźniak Z, Bieniek A, Szepietowski JC.	J Clin Med. 2026 Jan 15;15(2):702. doi: 10.3390/jcm15020702.	Knecht-Gurwin K	J Clin Med	2026	2026-01-28	PMC12842349		10.3390/jcm15020702
34631591	Programmed Death Ligand 2 Gene Polymorphisms Are Associated With Lung Adenocarcinoma Risk in Female Never-Smokers	Liang SK, Chien LH, Chang GC, Tsai YH, Su WC, Chen YM, Huang MS, Lin HC, Fang WT, Hung HH, Jiang SS, Chen CY, Chen KY, Chang IS, Hsiung CA, Chen CJ, Yang PC; GELAC Study Group.	Front Oncol. 2021 Sep 24;11:753788. doi: 10.3389/fonc.2021.753788. eCollection 2021.	Liang SK	Front Oncol	2021	2021-10-11	PMC8497977		10.3389/fonc.2021.753788
41613593	NK cells in HPV-related tumorigenesis: mechanisms and clinical applications	Deng J, Liu Y, Ma X, Li D, Li Z, Pan Y, Zeng X.	Front Cell Infect Microbiol. 2026 Jan 14;15:1723091. doi: 10.3389/fcimb.2025.1723091. eCollection 2025.	Deng J	Front Cell Infect Microbiol	2026	2026-01-30	PMC12847372		10.3389/fcimb.2025.1723091
39462366	A case of squamous cell carcinoma of the lung misdiagnosed as tuberculosis. Is HPV infected by oral sex the causative agent?	Liu R, Wu Z, Li S, Lv Z, Wang Y, Gao M, Pang Y.	BMC Womens Health. 2024 Oct 26;24(1):576. doi: 10.1186/s12905-024-03420-5.	Liu R	BMC Womens Health	2024	2024-10-27	PMC11515220		10.1186/s12905-024-03420-5
32799626	Screening of immune biomarkers in different breeds of chickens infected with J subgroup of avian leukemia virus by proteomic	Ye F, Wang Y, He Q, Wang Z, Ma E, Zhu S, Yu H, Yin H, Zhao X, Li D, Xu H, Li H, Zhu Q.	Virulence. 2020 Dec;11(1):1158-1176. doi: 10.1080/21505594.2020.1809323.	Ye F	Virulence	2020	2020-08-18	PMC7549955		10.1080/21505594.2020.1809323
35547776	Erratum: MicroRNA-23a-3p Inhibits Mucosal Melanoma Growth and Progression through Targeting Adenylate Cyclase 1 and Attenuating cAMP and MAPK Pathways: Erratum	Ma M, Dai J, Tang H, Xu T, Yu S, Si L, Cui C, Sheng X, Chi Z, Mao L, Wu X, Yang L, Yu H, Li S, Lian B, Tang B, Wang X, Yan X, Bai X, Zhou L, Kong Y, Guo J.	Theranostics. 2022 Apr 26;12(7):3578-3579. doi: 10.7150/thno.72945. eCollection 2022.	Ma M	Theranostics	2022	2022-05-13	PMC9065187		10.7150/thno.72945
41411039	A Machine Learning Approach to Predicting Mortality Risk in Chemotherapy-Treated Lung Cancer: Machine Learning Model Development and Validation	Zou J, Huang J, Lu K, Lin A, Xie C, Zhang J, Rao B, Li Z, Xie D, Lu L, Luo F, Chen J, Yang L, Qiu F, Zhang X, Deng Y, Lu J.	JMIR Med Inform. 2025 Dec 18;13:e72424. doi: 10.2196/72424.	Zou J	JMIR Med Inform	2025	2025-12-18	PMC12757710		10.2196/72424
33850875	Low expression of BTN3A3 indicates poor prognosis and promotes cell proliferation, migration and invasion in non-small cell lung cancer	Cheng X, Ma T, Yi L, Su C, Wang X, Wen T, Wang B, Wang Y, Zhang H, Liu Z.	Ann Transl Med. 2021 Mar;9(6):478. doi: 10.21037/atm-21-163.	Cheng X	Ann Transl Med	2021	2021-04-14	PMC8039694		10.21037/atm-21-163
35480112	CpG Site-Specific Methylation-Modulated Divergent Expression of PRSS3 Transcript Variants Facilitates Nongenetic Intratumor Heterogeneity in Human Hepatocellular Carcinoma	Lin S, Xu H, Pang M, Zhou X, Pan Y, Zhang L, Guan X, Wang X, Lin B, Tian R, Chen K, Zhang X, Yang Z, Ji F, Huang Y, Wei W, Gong W, Ren J, Wang JM, Guo M, Huang J.	Front Oncol. 2022 Apr 11;12:831268. doi: 10.3389/fonc.2022.831268. eCollection 2022.	Lin S	Front Oncol	2022	2022-04-28	PMC9035874		10.3389/fonc.2022.831268
38640284	Clinical application of metagenomic next-generation sequencing for the diagnosis of suspected infection in adults: A cross-sectional study	Sun C, Zhou C, Wang L, Wei S, Shi M, Li J, Lin L, Liu X.	Medicine (Baltimore). 2024 Apr 19;103(16):e37845. doi: 10.1097/MD.0000000000037845.	Sun C	Medicine (Baltimore)	2024	2024-04-19	PMC11029930		10.1097/MD.0000000000037845
32031754	The effects of the genetic polymorphisms of antioxidant enzymes on susceptibility to papillary thyroid carcinoma	Salimi S, Harati-Sadegh M, Eskandari M, Heidari Z.	IUBMB Life. 2020 May;72(5):1045-1053. doi: 10.1002/iub.2246. Epub 2020 Feb 7.	Salimi S	IUBMB Life	2020	2020-02-08			10.1002/iub.2246
32535085	Identification of Three Circular RNA Cargoes in Serum Exosomes as Diagnostic Biomarkers of Non-Small-Cell Lung Cancer in the Chinese Population	Xian J, Su W, Liu L, Rao B, Lin M, Feng Y, Qiu F, Chen J, Zhou Q, Zhao Z, Lu J, Yang L.	J Mol Diagn. 2020 Aug;22(8):1096-1108. doi: 10.1016/j.jmoldx.2020.05.011. Epub 2020 Jun 12.	Xian J	J Mol Diagn	2020	2020-06-15			10.1016/j.jmoldx.2020.05.011
41198547	Genomic Instability is Widespread in Esophageal Squamous Dysplasia and Increases During the Progression to Cancer	An H, Cheng X, Xue L, Wang G, Zhu X, Li J, Xiao T, Cheng S.	Front Biosci (Landmark Ed). 2025 Oct 31;30(10):41107. doi: 10.31083/FBL41107.	An H	Front Biosci (Landmark Ed)	2025	2025-11-06			10.31083/FBL41107
31696302	Co-occurring genetic alterations and primary EGFR T790M mutations detected by NGS in pre-TKI-treated NSCLCs	Tang Y, Che N, Yu Y, Gao Y, Shi H, Feng Q, Wei B, Ma L, Gao M, Ma J, Lin D.	J Cancer Res Clin Oncol. 2020 Feb;146(2):407-416. doi: 10.1007/s00432-019-03065-0. Epub 2019 Nov 6.	Tang Y	J Cancer Res Clin Oncol	2020	2019-11-08	PMC11804614		10.1007/s00432-019-03065-0
38333091	Radiomics-based quantitative contrast-enhanced CT analysis of abdominal lymphadenopathy to differentiate tuberculosis from lymphoma	Shen MT, Liu X, Gao Y, Shi R, Jiang L, Yao J.	Precis Clin Med. 2024 Feb 1;7(1):pbae002. doi: 10.1093/pcmedi/pbae002. eCollection 2024 Mar.	Shen MT	Precis Clin Med	2024	2024-02-09	PMC10851668		10.1093/pcmedi/pbae002
31678168	PD-L1(+) aneuploid circulating tumor endothelial cells (CTECs) exhibit resistance to the checkpoint blockade immunotherapy in advanced NSCLC patients	Zhang L, Zhang X, Liu Y, Zhang T, Wang Z, Gu M, Li Y, Wang DD, Li W, Lin PP.	Cancer Lett. 2020 Jan 28;469:355-366. doi: 10.1016/j.canlet.2019.10.041. Epub 2019 Oct 31.	Zhang L	Cancer Lett	2020	2019-11-04			10.1016/j.canlet.2019.10.041
34192651	TP53 mutations in circulating tumor DNA in advanced epidermal growth factor receptor-mutant lung adenocarcinoma patients treated with gefitinib	Yu R, Bai H, Li T, Gao B, Han J, Chang G, Zhang P, Fei K, He X, Wang J.	Transl Oncol. 2021 Sep;14(9):101163. doi: 10.1016/j.tranon.2021.101163. Epub 2021 Jun 27.	Yu R	Transl Oncol	2021	2021-06-30	PMC8254117		10.1016/j.tranon.2021.101163
40535092	Comparative effectiveness of pembrolizumab-chemotherapy versus chemotherapy with/without bevacizumab in unresectable, locally advanced or metastatic non-small cell lung cancer: a Chinese multicenter real-world analysis emphasizing PD-L1-negative populations	Guo X, Zhang H, Shi Y, He Q, Liu A, Zeng Z, Wang J, Wei S, Zhang T, Ding C, Fang J, Chen X, Van Schil P, Zhang H, Pang J, Chen M, Zhao J, Zhong W, Huo Z, Xu Y, Wang M.	Transl Lung Cancer Res. 2025 May 30;14(5):1804-1820. doi: 10.21037/tlcr-2025-271. Epub 2025 May 27.	Guo X	Transl Lung Cancer Res	2025	2025-06-19	PMC12170236		10.21037/tlcr-2025-271
40302074	The Role of Oral Microbiota in the Development of Oral Squamous Cell Carcinoma Using MicroRNA and Apoptosis-Related Gene Expression: An Exploratory Study	Mohamadnia A, Bayat M, Norouzi M, Gharayagh Zandi Z, Shirzadian F, Kazempoor Dizaji M, Soltani MH, Fotook Kiaei SZ, Varahram M, Ahmadi F, Shafaghi S, Bahrami N.	Asian Pac J Cancer Prev. 2025 Apr 1;26(4):1225-1231. doi: 10.31557/APJCP.2025.26.4.1225.	Mohamadnia A	Asian Pac J Cancer Prev	2025	2025-04-30	PMC12227961		10.31557/APJCP.2025.26.4.1225
40070997	Unifocal Conventional Papillary Thyroid Carcinoma with Coexisting Caseating Granulomatous Inflammation in India	Calaisselvane U, Srinivasamurthy BC, Sangma MMB, Gowri MS.	Indian J Otolaryngol Head Neck Surg. 2025 Jan;77(1):477-481. doi: 10.1007/s12070-024-05137-1. Epub 2024 Oct 22.	Calaisselvane U	Indian J Otolaryngol Head Neck Surg	2025	2025-03-12	PMC11890813		10.1007/s12070-024-05137-1
31562368	RBX1 prompts degradation of EXO1 to limit the homologous recombination pathway of DNA double-strand break repair in G1 phase	Xie Y, Liu YK, Guo ZP, Guan H, Liu XD, Xie DF, Jiang YG, Ma T, Zhou PK.	Cell Death Differ. 2020 Apr;27(4):1383-1397. doi: 10.1038/s41418-019-0424-4. Epub 2019 Sep 27.	Xie Y	Cell Death Differ	2020	2019-09-29	PMC7205894		10.1038/s41418-019-0424-4
34671684	Prognostic Role of Monocytic Myeloid-Derived Suppressor Cells in Advanced Non-Small-Cell Lung Cancer: Relation to Different Hematologic Indices	Zahran AM, Hetta HF, Zahran ZAM, Rashad A, Rayan A, Mohamed DO, Elhameed ZAA, Khallaf SM, Batiha GE, Waheed Y, Muhammad K, Nafady-Hego H.	J Immunol Res. 2021 Oct 11;2021:3241150. doi: 10.1155/2021/3241150. eCollection 2021.	Zahran AM	J Immunol Res	2021	2021-10-21	PMC8523286		10.1155/2021/3241150
40878143	Can Tuberculosis Infection After Liver Transplant Induce Lung Squamous Cell Carcinoma from Squamous Metaplasia of Alveolar Epithelium?	Yao J, Chen J, Yin H.	Exp Clin Transplant. 2025 Jul;23(7):501-504. doi: 10.6002/ect.2024.0315.	Yao J	Exp Clin Transplant	2025	2025-08-29			10.6002/ect.2024.0315
40506929	The Value of PET/CT-Based Radiomics in Predicting Adrenal Metastases in Patients with Cancer	He Q, Kong X, Meng X, Shen X, Li N.	Diagnostics (Basel). 2025 May 28;15(11):1356. doi: 10.3390/diagnostics15111356.	He Q	Diagnostics (Basel)	2025	2025-06-13	PMC12154074		10.3390/diagnostics15111356
41210435	Treatment process of ALK and ROS1 double-rearranged lung adenocarcinoma cell carcinoma: a case report	Zou J, Wu H, Xie D, Liu J, Weng C, Lu J.	AME Case Rep. 2025 Sep 26;9:120. doi: 10.21037/acr-2025-92. eCollection 2025.	Zou J	AME Case Rep	2025	2025-11-10	PMC12593176		10.21037/acr-2025-92

## Sheet: Pubmed-coexistence of TB and LC
PMID	Title	Authors	Citation	First Author	Journal/Book	Publication Year	Create Date	PMCID	NIHMS ID	DOI
33053200	Associated factors of co-existent pulmonary tuberculosis and lung cancer: A case-control study	Zheng L, Yin J, Wang S, Jiang H, Hu P, Kang Z, Lv P, Li W, Cai C.	Eur J Clin Invest. 2021 Apr;51(4):e13432. doi: 10.1111/eci.13432. Epub 2020 Nov 10.	Zheng L	Eur J Clin Invest	2021	2020-10-14			10.1111/eci.13432
38454974	Coexistence of pulmonary tuberculosis and small cell lung carcinoma: A significant problem in tuberculosis-endemic country?	Arliny Y, Yanifitri DB, Purqan M, Fachri M.	Narra J. 2023 Aug;3(2):e135. doi: 10.52225/narra.v3i2.135. Epub 2023 Aug 29.	Arliny Y	Narra J	2023	2024-03-08	PMC10919731		10.52225/narra.v3i2.135
38137350	Influence of Rifamycin on Survival in Patients with Concomitant Lung Cancer and Pulmonary Tuberculosis	Lee HS, Wei YF, Shu CC.	Biomedicines. 2023 Nov 24;11(12):3130. doi: 10.3390/biomedicines11123130.	Lee HS	Biomedicines	2023	2023-12-23	PMC10741138		10.3390/biomedicines11123130
39815214	Clinical and imaging features of co-existent pulmonary tuberculosis and lung cancer: a population-based matching study in China	Zhang F, Qi F, Han Y, Yang H, Wang Y, Wang G, Dong Y, Li H, Gao Y, Zhang H, Zhang T, Li L.	BMC Cancer. 2025 Jan 15;25(1):89. doi: 10.1186/s12885-024-13350-y.	Zhang F	BMC Cancer	2025	2025-01-15	PMC11734471		10.1186/s12885-024-13350-y
40196746	Coexistent Pulmonary Tuberculosis and Lung Cancer: An Analysis of Incidence Trends, Financial Burdens and Influencing Factors	Qi F, Yang H, Han Y, Dong Y, Zhang F, Wang Y, Du J, Gao Y, Hu X, Zhang L, Zhang T.	Cancer Innov. 2025 Apr 7;4(3):e70009. doi: 10.1002/cai2.70009. eCollection 2025 Jun.	Qi F	Cancer Innov	2025	2025-04-08	PMC11973439		10.1002/cai2.70009
35140255	Clinical and pathological characteristics associated with the presence of the IS6110 Mycobacterim tuberculosis transposon in neoplastic cells from non-small cell lung cancer patients	Arrieta O, Molina-Romero C, Cornejo-Granados F, Marquina-Castillo B, Avilés-Salas A, López-Leal G, Cardona AF, Ortega-Gómez A, Orozco-Morales M, Ochoa-Leyva A, Hernandez-Pando R.	Sci Rep. 2022 Feb 9;12(1):2210. doi: 10.1038/s41598-022-05749-z.	Arrieta O	Sci Rep	2022	2022-02-10	PMC8828834		10.1038/s41598-022-05749-z
37817103	The diagnosis interval influences risk factors of mortality in patients with co-existent active tuberculosis and lung cancer: a retrospective study	Xiong M, Xie S, Wang Y, Cai C, Sha W, Cui H, Ni J.	BMC Pulm Med. 2023 Oct 10;23(1):382. doi: 10.1186/s12890-023-02674-3.	Xiong M	BMC Pulm Med	2023	2023-10-10	PMC10563245		10.1186/s12890-023-02674-3
33240992	Efficacy and safety of concurrent anti-tuberculosis treatment and chemotherapy in lung cancer patients with co-existent tuberculosis	Ye MF, Su S, Huang ZH, Zou JJ, Su DH, Chen XH, Zeng LF, Liao WX, Huang HY, Zeng YY, Cen WC, Zhang XL, Liao CX, Zhang J, Zhang YB.	Ann Transl Med. 2020 Sep;8(18):1143. doi: 10.21037/atm-20-5964.	Ye MF	Ann Transl Med	2020	2020-11-26	PMC7576042		10.21037/atm-20-5964
33880036	Coexistence of Lung Squamous Cell Carcinoma and Pulmonary Tuberculosis Within a Single Lesion: A Case Report	Yu MJ, Li PJ, Liang ZA.	Onco Targets Ther. 2021 Apr 13;14:2575-2578. doi: 10.2147/OTT.S302996. eCollection 2021.	Yu MJ	Onco Targets Ther	2021	2021-04-21	PMC8053494		10.2147/OTT.S302996
36276086	The value of chest computed tomography in evaluating lung cancer in a lobe affected by stable pulmonary tuberculosis in middle-aged and elderly patients: A preliminary study	Long K, Zhou H, Li Y, Liu L, Cai J.	Front Oncol. 2022 Oct 6;12:868107. doi: 10.3389/fonc.2022.868107. eCollection 2022.	Long K	Front Oncol	2022	2022-10-24	PMC9582123		10.3389/fonc.2022.868107
31779512	The coexistence of ROS1-rearranged lung adenocarcinoma and pulmonary tuberculosis in a critical ill young patient	Zhu H, Wang XQ, Lu HY.	J Int Med Res. 2020 Mar;48(3):300060519883752. doi: 10.1177/0300060519883752. Epub 2019 Nov 29.	Zhu H	J Int Med Res	2020	2019-11-30	PMC7607273		10.1177/0300060519883752
39497387	[Progress and challenges in clinical diagnosis and treatment of co-existent lung cancer and pulmonary tuberculosis]	Liang SF, Li WM, Liu D.	Zhonghua Jie He He Hu Xi Za Zhi. 2024 Nov 12;47(11):1035-1041. doi: 10.3760/cma.j.cn112147-20240530-00299.	Liang SF	Zhonghua Jie He He Hu Xi Za Zhi	2024	2024-11-05			10.3760/cma.j.cn112147-20240530-00299
40347011	Coexisting Lung Cancer and Pulmonary Tuberculosis: A Comprehensive Review From Incidence to Management	Zhou W, Lu H, Lin J, Zhu J, Liang J, Xie Y, Hu J, Su N.	Cancer Rep (Hoboken). 2025 May;8(5):e70213. doi: 10.1002/cnr2.70213.	Zhou W	Cancer Rep (Hoboken)	2025	2025-05-10	PMC12065023		10.1002/cnr2.70213
39963103	Comparison of Al[(18)F]-NOTA-FAPI-04 PET/CT and [(18)F]-FDG PET/CT in a patient with lung cancer and pulmonary tuberculosis: a case report and literature review	Qin J, Yu J, Wei Y.	Front Oncol. 2025 Feb 3;15:1470132. doi: 10.3389/fonc.2025.1470132. eCollection 2025.	Qin J	Front Oncol	2025	2025-02-18	PMC11830580		10.3389/fonc.2025.1470132
41364205	Molecular links between tuberculosis and lung cancer: pathogenesis and therapeutic challenges	Adu-Amankwaah F, Buabeng SD, Agyekum IS, Tshililo N, Baatjies L, Baker B.	Arch Microbiol. 2025 Dec 9;208(1):54. doi: 10.1007/s00203-025-04592-w.	Adu-Amankwaah F	Arch Microbiol	2025	2025-12-09			10.1007/s00203-025-04592-w
40950919	Development and validation of a diagnostic radiomics model for the differential diagnosis of coexistent tuberculosis and lung cancer versus isolated lung cancer	Shi N, Wen L, Liu Z, Wan Z, Wang B, Li Y, Wang P, Hou D, Liu X.	J Thorac Dis. 2025 Aug 31;17(8):5744-5759. doi: 10.21037/jtd-2024-2148. Epub 2025 Aug 28.	Shi N	J Thorac Dis	2025	2025-09-15	PMC12433126		10.21037/jtd-2024-2148
40727884	Establishment and validation of a convenient and efficient screening tool for active pulmonary tuberculosis in lung cancer patients based on common parameters	Zhang F, Qi F, Sun M, Jiang P, Zhang M, Li X, Dong Y, Du J, Li L, Zhang T.	Ther Adv Med Oncol. 2025 Jul 24;17:17588359251355058. doi: 10.1177/17588359251355058. eCollection 2025.	Zhang F	Ther Adv Med Oncol	2025	2025-07-29	PMC12301598		10.1177/17588359251355058
39884473	Causal association and potential mediator between lung cancer and tuberculosis: A Mendelian randomization study	Li X, Huang D, Liu C, Yu W, Bi L.	Microb Pathog. 2025 Mar;200:107346. doi: 10.1016/j.micpath.2025.107346. Epub 2025 Jan 28.	Li X	Microb Pathog	2025	2025-01-30			10.1016/j.micpath.2025.107346
40061944	Mycobacterium tuberculosis infection may increase the degrees of malignancy in lung adenocarcinoma	Li S, Feng M, Wang F, Liu D, Li M, Dai J, Yang Y, Chai Y, Chen W.	Front Immunol. 2025 Feb 21;16:1537520. doi: 10.3389/fimmu.2025.1537520. eCollection 2025.	Li S	Front Immunol	2025	2025-03-10	PMC11885956		10.3389/fimmu.2025.1537520
40673073	Research progress on lung cancer complicated with pulmonary tuberculosis: a narrative review	Zhou ZJ, Xie HY, Bertolaccini L, Xia N, Zhang Y.	Transl Lung Cancer Res. 2025 Jun 30;14(6):2272-2280. doi: 10.21037/tlcr-2025-450. Epub 2025 Jun 24.	Zhou ZJ	Transl Lung Cancer Res	2025	2025-07-17	PMC12261255		10.21037/tlcr-2025-450
34210287	The first report of co-existence of pulmonary tuberculosis and lung malignancy in a kidney transplant recipient: a case report and literature review	Fang G, Cheng NC, Huang LL, Xie WP, Hu CM, Chen W.	BMC Infect Dis. 2021 Jul 1;21(1):629. doi: 10.1186/s12879-021-06350-x.	Fang G	BMC Infect Dis	2021	2021-07-02	PMC8252204		10.1186/s12879-021-06350-x
33017727	Distribution of EML4-ALK fusion variants and clinical outcomes in patients with resected non-small cell lung cancer	Tao H, Shi L, Zhou A, Li H, Gai F, Huang Z, Che N, Liu Z.	Lung Cancer. 2020 Nov;149:154-161. doi: 10.1016/j.lungcan.2020.09.012. Epub 2020 Sep 24.	Tao H	Lung Cancer	2020	2020-10-05			10.1016/j.lungcan.2020.09.012
34616821	Coexistence of tuberculosis and squamous cell carcinoma in the right main bronchus: A case report	Jiang H, Li YQ.	World J Clin Cases. 2021 Sep 6;9(25):7520-7526. doi: 10.12998/wjcc.v9.i25.7520.	Jiang H	World J Clin Cases	2021	2021-10-07	PMC8464455		10.12998/wjcc.v9.i25.7520
39081440	Prospective Evaluation of Safety and Diagnostic Efficacy of Medical Thoracoscopy in Undiagnosed Exudative Pleural Effusion: Experience From a Tuberculosis High-Burden Country	Behera AK, Ganga R, Kumar V, Sahu D, Kiran SS, Gupta RK, Rath AK, Goyal N.	Cureus. 2024 Jun 30;16(6):e63517. doi: 10.7759/cureus.63517. eCollection 2024 Jun.	Behera AK	Cureus	2024	2024-07-31	PMC11288337		10.7759/cureus.63517
38856681	Thinking Beyond Disease Silos: Dysregulated Genes Common in Tuberculosis and Lung Cancer as Identified by Systems Biology and Machine Learning	Dasgupta S.	OMICS. 2024 Jul;28(7):347-356. doi: 10.1089/omi.2024.0116. Epub 2024 Jun 10.	Dasgupta S	OMICS	2024	2024-06-10			10.1089/omi.2024.0116
39463369	[Clinical characteristics and prognostic factors of epidermal growth factor receptor-mutated non-small cell lung cancer transformed into small-cell lung cancer after treatment]	Zheng H, Zhao D, Gu M, Wang QH, Li CH, Li X, Li J, Che NY, Hu Y.	Zhonghua Yi Xue Za Zhi. 2024 Oct 29;104(40):3751-3756. doi: 10.3760/cma.j.cn112137-20240422-00952.	Zheng H	Zhonghua Yi Xue Za Zhi	2024	2024-10-28			10.3760/cma.j.cn112137-20240422-00952
35647142	Anti-programmed death 1 antibody in the treatment of coexistent Mycobacterium fortuitum and lung cancer: A case report	Zhang CC, Chen P.	World J Clin Cases. 2022 Apr 26;10(12):3801-3807. doi: 10.12998/wjcc.v10.i12.3801.	Zhang CC	World J Clin Cases	2022	2022-06-01	PMC9100737		10.12998/wjcc.v10.i12.3801
33133876	A Case of Laryngeal Tuberculosis, Endobronchial Tuberculosis and Pulmonary Tuberculosis Coexistent in an Immunocompetent Host	Avula A, Ngu S, Mansour W, Gurala D, Maroun R.	Cureus. 2020 Sep 29;12(9):e10713. doi: 10.7759/cureus.10713.	Avula A	Cureus	2020	2020-11-02	PMC7594666		10.7759/cureus.10713
31552916	Emphysema affects the number and characteristics of solitary pulmonary nodules identified by chest low-dose computed tomography. A study on screenees with high-risk lung cancer recruited in Upper Silesia	Wachuła E, Szabłowska-Siwik S, Czyżewski D, Kozielski J, Adamek M.	Pol Arch Intern Med. 2020 Jan 31;130(1):17-24. doi: 10.20452/pamw.14985. Epub 2019 Sep 25.	Wachuła E	Pol Arch Intern Med	2020	2019-09-26			10.20452/pamw.14985
32503511	Pulmonary cryptococcosis coexisting with central type lung cancer in an immuocompetent patient: a case report and literature review	Yao K, Qiu X, Hu H, Han Y, Zhang W, Xia R, Wang L, Fang J.	BMC Pulm Med. 2020 Jun 5;20(1):161. doi: 10.1186/s12890-020-01200-z.	Yao K	BMC Pulm Med	2020	2020-06-07	PMC7275487		10.1186/s12890-020-01200-z
36380939	Simple fluorescence chemosensor for the detection of calcium ions in water samples and its application in bio-imaging of cancer cells	Salek-Maghsoodi M, Golsanamlu Z, Sadeghi-Mohammadi S, Gazizadeh M, Soleymani J, Safaralizadeh R.	RSC Adv. 2022 Nov 3;12(49):31535-31545. doi: 10.1039/d2ra04815a. eCollection 2022 Nov 3.	Salek-Maghsoodi M	RSC Adv	2022	2022-11-16	PMC9631868		10.1039/d2ra04815a
35385639	Chronic Obstructive Pulmonary Disease Combined with Interstitial Lung Disease	Choi JY, Song JW, Rhee CK.	Tuberc Respir Dis (Seoul). 2022 Apr;85(2):122-136. doi: 10.4046/trd.2021.0141. Epub 2022 Jan 27.	Choi JY	Tuberc Respir Dis (Seoul)	2022	2022-04-06	PMC8987660		10.4046/trd.2021.0141
41322988	Reprogramming the host: Mycobacterium tuberculosis as a silent architect of the immuno-tumoral	Chávez-Domínguez RL, Torres M, Acevedo-Domínguez AA, Ibarra-Inocente JA, Carranza C.	Front Cell Infect Microbiol. 2025 Nov 13;15:1697874. doi: 10.3389/fcimb.2025.1697874. eCollection 2025.	Chávez-Domínguez RL	Front Cell Infect Microbiol	2025	2025-12-01	PMC12658415		10.3389/fcimb.2025.1697874
35775554	Syndrome of inappropriate antidiuretic hormone presenting with recurrent hiccups in a case of small cell neuroendocrine carcinoma of the lung with concomitant pulmonary tuberculosis	Puri S, Panwar V, Agrawal R, Saurabh S, Gera P.	Int J Mycobacteriol. 2022 Apr-Jun;11(2):202-204. doi: 10.4103/ijmy.ijmy_60_22.	Puri S	Int J Mycobacteriol	2022	2022-07-01			10.4103/ijmy.ijmy_60_22
37485286	Aspergillus Coinfection in a Hydatid Cyst Cavity of Lung in an Immunocompetent Host: A Case Report and Review of Literature	Adhikari A, Khanal S, Magar SR, Thapa S, Khati S, Lamichhane R, Marasini K.	Case Rep Infect Dis. 2023 Jul 14;2023:6975041. doi: 10.1155/2023/6975041. eCollection 2023.	Adhikari A	Case Rep Infect Dis	2023	2023-07-24	PMC10361833		10.1155/2023/6975041
34381681	A case of cervical lymph node tuberculosis and metastatic squamous cell carcinoma in the same lymph node	Uchida Y, Komatsu S, Ogura T.	Respir Med Case Rep. 2021 Jul 24;34:101485. doi: 10.1016/j.rmcr.2021.101485. eCollection 2021.	Uchida Y	Respir Med Case Rep	2021	2021-08-12	PMC8334716		10.1016/j.rmcr.2021.101485
33631162	Pulmonary Tuberculosis Coexisting with Lung Adenocarcinoma	Uchiyama S, Ehara J, Hiraoka E.	Am J Med. 2021 Jul;134(7):e437-e438. doi: 10.1016/j.amjmed.2020.12.029. Epub 2021 Feb 22.	Uchiyama S	Am J Med	2021	2021-02-25			10.1016/j.amjmed.2020.12.029
33976649	A Case of Delayed Diagnostic Pulmonary Tuberculosis during Targeted Therapy in an EGFR Mutant Non-Small Cell Lung Cancer Patient	Jin C, Yang B.	Case Rep Oncol. 2021 Apr 6;14(1):659-663. doi: 10.1159/000514050. eCollection 2021 Jan-Apr.	Jin C	Case Rep Oncol	2021	2021-05-12	PMC8077664		10.1159/000514050
39767631	Progressive Cachexia: Tuberculosis, Cancer, or Thyrotoxicosis? Disease-Directed Therapy and Atypical Courses of Autoimmune and Malignant Thyroid Diseases in a High Specialization Era: Case-Control Study with a Critical Literature Review	Zdziarski P, Sroka Z.	Biomedicines. 2024 Nov 28;12(12):2722. doi: 10.3390/biomedicines12122722.	Zdziarski P	Biomedicines	2024	2025-01-08	PMC11727103		10.3390/biomedicines12122722
40978039	Concurrent active pulmonary tuberculosis and small cell lung cancer: diagnostic challenges and therapeutic insights from a case report	Sun M, Ji H, Liu A, Xu N.	Front Oncol. 2025 Sep 4;15:1564686. doi: 10.3389/fonc.2025.1564686. eCollection 2025.	Sun M	Front Oncol	2025	2025-09-22	PMC12444658		10.3389/fonc.2025.1564686
39803310	Simultaneous Anti-Tuberculosis and Anti-Tumor Treatment with Immune Checkpoint Inhibitors for Co-Existent Pulmonary Tuberculosis and Advanced Lung Cancer	Wang H, Gao L, Cai X, Li J, Lang Y, Zheng R, Yang S.	Infect Drug Resist. 2025 Jan 6;18:107-112. doi: 10.2147/IDR.S497006. eCollection 2025.	Wang H	Infect Drug Resist	2025	2025-01-13	PMC11721805		10.2147/IDR.S497006
38543710	Does the Recovery of Respiratory Viruses Impact Pulmonary Function at Baseline and 1-, 6-, and 12-Month Follow-Up in People Living with HIV and Pneumonia?	Rodríguez-Sabogal IA, Cabrera R, Marin D, Lopez L, Aguilar Y, Gomez G, Peña-Valencia K, Riaño W, Vélez L, Keynan Y, Rueda ZV.	Viruses. 2024 Feb 23;16(3):344. doi: 10.3390/v16030344.	Rodríguez-Sabogal IA	Viruses	2024	2024-03-28	PMC10974101		10.3390/v16030344
40093867	Characteristics of patients with melanoma with non‑melanoma skin cancer comorbidity: Practical implications based on a retrospective study	Słowińska M, Czarnecka I, Czarnecki R, Tatara P, Nasierowska-Guttmejer A, Lorent M, Kania J, Owczarek W.	Oncol Lett. 2025 Mar 4;29(5):214. doi: 10.3892/ol.2025.14960. eCollection 2025 May.	Słowińska M	Oncol Lett	2025	2025-03-17	PMC11905216		10.3892/ol.2025.14960
32764357	Mycobacterium szulgai Lung Disease or Breast Cancer Relapse-Case Report	Kempisty A, Augustynowicz-Kopec E, Opoka L, Szturmowicz M.	Antibiotics (Basel). 2020 Aug 5;9(8):482. doi: 10.3390/antibiotics9080482.	Kempisty A	Antibiotics (Basel)	2020	2020-08-09	PMC7460219		10.3390/antibiotics9080482
33663064	Epidermal growth factor receptor-mutant pulmonary adenocarcinoma coexisting with tuberculosis: A case report	Liu N, Zheng L, Yu M, Zhang S.	Medicine (Baltimore). 2021 Feb 26;100(8):e24569. doi: 10.1097/MD.0000000000024569.	Liu N	Medicine (Baltimore)	2021	2021-03-05	PMC7909170		10.1097/MD.0000000000024569
41367724	Pulmonary cryptococcosis coexisting with lung cancer: a Chinese multicenter retrospective study	Deng H, Xie M, Zhang C, Shi Y, Pan L, Han W, Zhou Y, Zhao E, Hu Q, Yi L, Liang Y, Feng J, Cao O, Wang K, Wu D, Xue X.	Quant Imaging Med Surg. 2025 Dec 1;15(12):12425-12435. doi: 10.21037/qims-2025-1227. Epub 2025 Nov 14.	Deng H	Quant Imaging Med Surg	2025	2025-12-10	PMC12682535		10.21037/qims-2025-1227
34299358	Biological In Vitro Evaluation of PIL Graft Conjugates: Cytotoxicity Characteristics	Niesyto K, Łyżniak W, Skonieczna M, Neugebauer D.	Int J Mol Sci. 2021 Jul 20;22(14):7741. doi: 10.3390/ijms22147741.	Niesyto K	Int J Mol Sci	2021	2021-07-24	PMC8306113		10.3390/ijms22147741
32913178	Carcinoid Tumorlets Co-Existing with Chronic Pulmonary Inflammatory Processes: Imaging Findings and Histological Appearances	Wang J, Ren S, Liu Y, Guo K, Chen X, Wang Z, Chen R.	Med Sci Monit. 2020 Sep 11;26:e926014. doi: 10.12659/MSM.926014.	Wang J	Med Sci Monit	2020	2020-09-11	PMC7507795		10.12659/MSM.926014
41646577	A Tale of Two Diagnoses: Pulmonary Tuberculosis and Metastatic Lung Adenocarcinoma in a High-Risk Host	Vangala A, Modi SK, Acharya S, Shreya D, Arty F, Pinninty DK, Weiner SM, Shah SM.	Cureus. 2026 Jan 4;18(1):e100775. doi: 10.7759/cureus.100775. eCollection 2026 Jan.	Vangala A	Cureus	2026	2026-02-06	PMC12867948		10.7759/cureus.100775
32149365	ALK1 Gene Rearranged Pulmonary Sarcomatoid Carcinoma Masquerading as Tuberculosis in a Young Male	Sahay A, Kumar R, Janu A, Prabhash K.	Turk Patoloji Derg. 2020;1(1):71-77. doi: 10.5146/tjpath.2020.01481.	Sahay A	Turk Patoloji Derg	2020	2020-03-10	PMC10508925		10.5146/tjpath.2020.01481
39868375	Pulmonary sarcomatoid carcinoma coexisting with tuberculosis: a case report and literature review	Huang ZH, Zhu YF, Zeng YY, Huang HY, Liu JQ, Cen WC, Su S.	Front Oncol. 2025 Jan 10;14:1492574. doi: 10.3389/fonc.2024.1492574. eCollection 2024.	Huang ZH	Front Oncol	2025	2025-01-27	PMC11757094		10.3389/fonc.2024.1492574
33912347	Right middle lobe obstruction associated with synchronous endobronchial carcinoid and aspergillosis	Kim Y, Park D, Chung C.	SAGE Open Med Case Rep. 2021 Apr 12;9:2050313X211009426. doi: 10.1177/2050313X211009426. eCollection 2021.	Kim Y	SAGE Open Med Case Rep	2021	2021-04-29	PMC8047926		10.1177/2050313X211009426
32904496	Non-Small Cell Lung Carcinoma with Concomitant Localized Pulmonary Melioidosis: A Rare Co-Existing Disease	Laplertsakul G, Sutherasan Y, Suwatanapongched T, Incharoen P, Petnak T.	Infect Drug Resist. 2020 Aug 24;13:2957-2961. doi: 10.2147/IDR.S262410. eCollection 2020.	Laplertsakul G	Infect Drug Resist	2020	2020-09-09	PMC7455599		10.2147/IDR.S262410
34984031	Chronic Pulmonary Aspergillosis and Type 2 Diabetes Mellitus Complicating Granulomatosis with Polyangiitis in an Adult Saudi Male: A Case Report	Eldaabossi S, Saad M, Alabdullah M, Awad A, Alquraini H, Moumneh G, Mansour A.	Int Med Case Rep J. 2021 Dec 20;14:829-837. doi: 10.2147/IMCRJ.S340231. eCollection 2021.	Eldaabossi S	Int Med Case Rep J	2021	2022-01-05	PMC8709545		10.2147/IMCRJ.S340231

## Sheet: Pubmed-post-TB fibrosis
PMID	Title	Authors	Citation	First Author	Journal/Book	Publication Year	Create Date	PMCID	NIHMS ID	DOI
38296392	Post tuberculosis lung disease and tuberculosis sequelae: A narrative review	Cupido G, Günther G.	Indian J Tuberc. 2024 Jan;71(1):64-72. doi: 10.1016/j.ijtb.2023.04.001. Epub 2023 Apr 11.	Cupido G	Indian J Tuberc	2024	2024-01-31			10.1016/j.ijtb.2023.04.001
39141569	Pathogenesis of Post-Tuberculosis Lung Disease: Defining Knowledge Gaps and Research Priorities at the Second International Post-Tuberculosis Symposium	Auld SC, Barczak AK, Bishai W, Coussens AK, Dewi IMW, Mitini-Nkhoma SC, Muefong C, Naidoo T, Pooran A, Stek C, Steyn AJC, Tezera L, Walker NF.	Am J Respir Crit Care Med. 2024 Oct 15;210(8):979-993. doi: 10.1164/rccm.202402-0374SO.	Auld SC	Am J Respir Crit Care Med	2024	2024-08-14	PMC11531093		10.1164/rccm.202402-0374SO
38225822	Long term management of people with post-tuberculosis lung disease	Seo W, Kim HW, Kim JS, Min J.	Korean J Intern Med. 2024 Jan;39(1):7-24. doi: 10.3904/kjim.2023.395. Epub 2024 Jan 1.	Seo W	Korean J Intern Med	2024	2024-01-16	PMC10790047		10.3904/kjim.2023.395
40659921	A single-cell transcriptomic atlas reveals senescence and inflammation in the post-tuberculosis human lung	Sun G, Li K, Ping J, Zhao L, Cui C, Wu J, Xie L, Yao X, Xu G, Ma S, Fan Y, Wang Q, Yang D, Luo B, Liu H, Yang J, Zhang W, Song W, Zhao G, Fu X, Bian XW, Qu J, Wang S, Chen H, Liu GH.	Nat Microbiol. 2025 Aug;10(8):2073-2091. doi: 10.1038/s41564-025-02050-3. Epub 2025 Jul 14.	Sun G	Nat Microbiol	2025	2025-07-14			10.1038/s41564-025-02050-3
36674038	The Bidirectional Relationship between Pulmonary Tuberculosis and Lung Cancer	Preda M, Tănase BC, Zob DL, Gheorghe AS, Lungulescu CV, Dumitrescu EA, Stănculeanu DL, Manolescu LSC, Popescu O, Ibraim E, Mahler B.	Int J Environ Res Public Health. 2023 Jan 10;20(2):1282. doi: 10.3390/ijerph20021282.	Preda M	Int J Environ Res Public Health	2023	2023-01-21	PMC9859200		10.3390/ijerph20021282
41607640	Post-tuberculosis lung disease	Al-Hindawi Y, Akkerman OW, Byrne A, Duarte R, Jaramillo E, Konstantynovska O, Premuda C, Vilaplana C, Migliori GB, Günther G, Viney K, Falzon D.	Breathe (Sheff). 2026 Jan 27;22(1):250243. doi: 10.1183/20734735.0243-2025. eCollection 2026 Jan.	Al-Hindawi Y	Breathe (Sheff)	2026	2026-01-29	PMC12839470		10.1183/20734735.0243-2025
37102275	Rigid Bronchoscopy for Post-tuberculosis Tracheobronchial Stenosis	Kim H.	Tuberc Respir Dis (Seoul). 2023 Oct;86(4):245-250. doi: 10.4046/trd.2023.0017. Epub 2023 Apr 27.	Kim H	Tuberc Respir Dis (Seoul)	2023	2023-04-27	PMC10555523		10.4046/trd.2023.0017
36007338	Immunologic and imaging signatures in post tuberculosis lung disease	Singh S, Allwood BW, Chiyaka TL, Kleyhans L, Naidoo CC, Moodley S, Theron G, Segal LN.	Tuberculosis (Edinb). 2022 Sep;136:102244. doi: 10.1016/j.tube.2022.102244. Epub 2022 Aug 11.	Singh S	Tuberculosis (Edinb)	2022	2022-08-25	PMC10061373	NIHMS1882258	10.1016/j.tube.2022.102244
38629432	Post-tuberculosis respiratory impairment in Gambian children and adolescents: A cross-sectional analysis	Nkereuwem E, Agbla S, Njai B, Edem VF, Jatta ML, Owolabi O, Masterton U, Jah F, Danso M, Fofana AN, Samateh W, Darboe ML, Owusu SA, Bush A, Kampmann B, Togun T.	Pediatr Pulmonol. 2024 Jul;59(7):1912-1921. doi: 10.1002/ppul.27009. Epub 2024 Apr 17.	Nkereuwem E	Pediatr Pulmonol	2024	2024-04-17			10.1002/ppul.27009
40996670	Post-tuberculosis lung disease: a guide for clinicians	Fumagalli G, Mencarini J, Sini I, Allavena L, Tadolini M, Mantero M, Blasi F, Riccardi N, Pontarelli A, Piccioni P, Calcagno A, Sotgiu G, Shah D, Codecasa LR, Parrella R; StopTB Italia ODV.	Infection. 2026 Feb;54(1):15-24. doi: 10.1007/s15010-025-02645-2. Epub 2025 Sep 25.	Fumagalli G	Infection	2026	2025-09-25			10.1007/s15010-025-02645-2
41360597	Exploring tumor necrosis factor-alpha as a biomarker for post-tuberculosis pulmonary fibrosis: A case-control study	Ali Laila MM, Kaleem Ullah M, Chaya SK, Greeshma MV, Vadde V, Karunakaran S, Nair A, Khan SA, Lokesh KS, Siddaiah JB, Mahesh PA.	Indian J Tuberc. 2025 Dec;72 Suppl 2:S72-S79. doi: 10.1016/j.ijtb.2025.04.011. Epub 2025 Apr 29.	Ali Laila MM	Indian J Tuberc	2025	2025-12-08			10.1016/j.ijtb.2025.04.011
34340298	Post tuberculosis radiological sequelae in patients treated for pulmonary and pleural tuberculosis at a tertiary center in Pakistan	Zubair SM, Ali MG, Irfan M.	Monaldi Arch Chest Dis. 2021 Aug 2;92(1). doi: 10.4081/monaldi.2021.1814.	Zubair SM	Monaldi Arch Chest Dis	2021	2021-08-03			10.4081/monaldi.2021.1814
39077302	Understanding the Spectrum and Management of Post-Tuberculosis Lung Disease: A Comprehensive Review	Yadav S, Rawal G.	Cureus. 2024 Jun 28;16(6):e63420. doi: 10.7759/cureus.63420. eCollection 2024 Jun.	Yadav S	Cureus	2024	2024-07-30	PMC11284254		10.7759/cureus.63420
36405996	Profile of patients with post-tuberculosis bronchiectasis in a tertiary care hospital in Brazil	Dias VL, Canan MGM, Leitão CA, Okuno EA, de Sant'Ana GRD, Miranda JV.	J Clin Tuberc Other Mycobact Dis. 2022 Nov 13;29:100339. doi: 10.1016/j.jctube.2022.100339. eCollection 2022 Dec.	Dias VL	J Clin Tuberc Other Mycobact Dis	2022	2022-11-21	PMC9672944		10.1016/j.jctube.2022.100339
40629518	Inflammatory Macrophages Associate With Tissue Injury and Fibrosis in a Mouse Model of Tuberculosis	Boucau J, Ruelas Castillo J, Naidoo T, Liu Y, Dasgupta S, Jain N, Jacobson NE, Nargan K, Cimini BA, Eliceiri KW, Steyn AJC, Barczak AK.	J Infect Dis. 2025 Dec 20;232(6):1375-1388. doi: 10.1093/infdis/jiaf361.	Boucau J	J Infect Dis	2025	2025-07-09	PMC12718066	NIHMS2128633	10.1093/infdis/jiaf361
40837550	Imaging of post-tuberculosis lung disease cases in children and adolescent survivors: a systematic review	Nataprawira HM, Dewi IMW, Wiraningrat IGAAN, Cesilia C.	Eur Clin Respir J. 2025 Aug 18;12(1):2547515. doi: 10.1080/20018525.2025.2547515. eCollection 2025.	Nataprawira HM	Eur Clin Respir J	2025	2025-08-21	PMC12364111		10.1080/20018525.2025.2547515
38841600	Post-tuberculosis fibrosing mediastinitis: A report of 3 cases	Bouhamdi A, Boumekrat L, Saddouki F, Alami B, Serraj M, Biaze ME, Benjelloun MC, Amara B.	Radiol Case Rep. 2024 May 25;19(8):3394-3399. doi: 10.1016/j.radcr.2024.05.015. eCollection 2024 Aug.	Bouhamdi A	Radiol Case Rep	2024	2024-06-06	PMC11152928		10.1016/j.radcr.2024.05.015
41437011	Prevalence and associated factors of post-tuberculosis lung disease in Sub-Saharan Africa: a systematic review and meta-analysis	Gebremedhn AT, Bobosha K, Fantaye YA, Teferi MY, El-Khatib Z, Bukate TA, Adane HT, Boltena MT.	BMC Pulm Med. 2025 Dec 23;26(1):55. doi: 10.1186/s12890-025-03887-4.	Gebremedhn AT	BMC Pulm Med	2025	2025-12-23	PMC12874953		10.1186/s12890-025-03887-4
35265582	Revamping of Chronic Respiratory Diseases in Low- and Middle-Income Countries	Zeng LH, Hussain M, Syed SK, Saadullah M, Jamil Q, Alqahtani AM, Alqahtani T, Akram N, Khan IA, Parveen S, Fayyaz T, Fatima M, Shaukat S, Shabbir N, Fatima M, Kanwal A, Barkat MQ, Wu X.	Front Public Health. 2022 Feb 21;9:757089. doi: 10.3389/fpubh.2021.757089. eCollection 2021.	Zeng LH	Front Public Health	2022	2022-03-10	PMC8899038		10.3389/fpubh.2021.757089
36909094	Clinical, Radiological, and Lung Function Characteristics of Post-tuberculosis Bronchiectasis: An Experience From a Tertiary Care Center in India	Bajpai J, Kant S, Verma A, Bajaj DK.	Cureus. 2023 Feb 7;15(2):e34747. doi: 10.7759/cureus.34747. eCollection 2023 Feb.	Bajpai J	Cureus	2023	2023-03-13	PMC9998134		10.7759/cureus.34747
39984904	The prevalence and pattern of post tuberculosis lung disease including pulmonary hypertension from an Australian TB service; a single-centre, retrospective cohort study	Byrne A, Al-Hindawi Y, Plit M, Yeung L, Rigava S, King M, Ng K, Mungovan SF.	BMC Pulm Med. 2025 Feb 21;25(1):84. doi: 10.1186/s12890-025-03549-5.	Byrne A	BMC Pulm Med	2025	2025-02-21	PMC11846343		10.1186/s12890-025-03549-5
38589115	Effect of pulmonary rehabilitation in patients with post-tuberculosis sequelae with functional limitation	Hussain A, Khurana AK, Goyal A, Kothari SY, Soman RK, Tej S, Pakhare A.	Indian J Tuberc. 2024 Apr;71(2):123-129. doi: 10.1016/j.ijtb.2023.04.012. Epub 2023 Apr 11.	Hussain A	Indian J Tuberc	2024	2024-04-08			10.1016/j.ijtb.2023.04.012
40422663	A Silent Threat in Post-Tuberculosis Patients: Chronic Pulmonary Aspergillosis Survey in Multiple Regions of Indonesia (I-CHROME Study)	Rozaliyani A, Setianingrum F, Isbaniah F, Agustin H, Handayani RRD, Syahrir R, Pratiekauri S, Adawiyah R, Setiastuti H, Erhamza MN, Soemarwoto RAS, Medison I, Herman D, Pratama AD, Apridasari J, Jane J, Soedarsono S, Kusmiati T, Hasanah M, Adhyaksanti D, Sofvina W, Hasyim AA, Kosmidis C, Denning DW.	J Fungi (Basel). 2025 Apr 22;11(5):329. doi: 10.3390/jof11050329.	Rozaliyani A	J Fungi (Basel)	2025	2025-05-27	PMC12112450		10.3390/jof11050329
41328142	Post-tuberculosis (TB) Unilateral Left Lung Damage: TB Misdiagnosis and Mismanagement	Njekwa K, Sanjase N, Kamuti E, Mateyo K, Muyoyeta M.	Cureus. 2025 Oct 31;17(10):e95832. doi: 10.7759/cureus.95832. eCollection 2025 Oct.	Njekwa K	Cureus	2025	2025-12-02	PMC12665449		10.7759/cureus.95832
38983138	Long-term outcomes of surgical reconstruction for post-tuberculosis tracheobronchial stenosis: a 7-year follow-up in a tuberculosis-endemic region	Thiet TT, Trung NT, Phat KT, Lan NH, Dung LT, Anh LV, Nam NH, Vuong NL.	J Thorac Dis. 2024 Jun 30;16(6):3563-3573. doi: 10.21037/jtd-24-230. Epub 2024 Jun 14.	Thiet TT	J Thorac Dis	2024	2024-07-10	PMC11228715		10.21037/jtd-24-230
39966329	Allergic Bronchopulmonary Aspergillosis in Patients With Prior Pulmonary Tuberculosis: A Study on the Burden, Clinic-Radiological Features, Treatment Outcomes and Comparison With Chronic Pulmonary Aspergillosis and Post-Tubercular Lung Disease Patients	Ajayababu A, Meena VP, Sethi P, Singh A, Jadon RS, Singh G, Xess I, Spalkit S, Nischal N, Vyas S, Sinha S, Wig N, Ray A.	Mycoses. 2025 Feb;68(2):e70034. doi: 10.1111/myc.70034.	Ajayababu A	Mycoses	2025	2025-02-18			10.1111/myc.70034
32070324	Etiology and characteristics of patients with bronchiectasis in Taiwan: a cohort study from 2002 to 2016	Huang HY, Chung FT, Lo CY, Lin HC, Huang YT, Yeh CH, Lin CW, Huang YC, Wang CH.	BMC Pulm Med. 2020 Feb 18;20(1):45. doi: 10.1186/s12890-020-1080-7.	Huang HY	BMC Pulm Med	2020	2020-02-20	PMC7029505		10.1186/s12890-020-1080-7
33850542	Clinical significance of serum transforming growth factor-β1 and procollagen type I N-propeptide in post-tuberculosis tracheobronchial stenosis	Wu Y, Li Y, Bai Y, Jiang J, Wang X, Chen Y, Wang X, Huang G, Gan Y, Li Y, Guo S.	Exp Ther Med. 2021 Jun;21(6):570. doi: 10.3892/etm.2021.10002. Epub 2021 Mar 29.	Wu Y	Exp Ther Med	2021	2021-04-14	PMC8027726		10.3892/etm.2021.10002
37638142	South African Thoracic Society position statement on the management of non-cystic fibrosis bronchiectasis in adults: 2023	Goolam Mahomed A, Maasdorp SD, Barnes R, van Aswegen H, Lupton-Smith A, Allwood B, Calligaro G, Feldman C, Kalla IS.	Afr J Thorac Crit Care Med. 2023 Aug 3;29(2):10.7196/AJTCCM.2023.v29i2.647. doi: 10.7196/AJTCCM.2023.v29i2.647. eCollection 2023.	Goolam Mahomed A	Afr J Thorac Crit Care Med	2023	2023-08-28	PMC10450449		10.7196/AJTCCM.2023.v29i2.647
40010744	Text Mining-Based Drug Discovery and MAPK14, STAT3, VEGFA as Novel Candidate Genes in Post-Tuberculosis Tracheobronchial Stenosis	Li W, Dahal T, Liu G.	Tohoku J Exp Med. 2025 Sep 27;267(1):97-109. doi: 10.1620/tjem.2025.J028. Epub 2025 Mar 27.	Li W	Tohoku J Exp Med	2025	2025-02-26			10.1620/tjem.2025.J028
33077056	Identification of risk factors for radiological sequelae in patients treated for pulmonary tuberculosis: Prospective observational cohort study	Kumar Rai D, Kumar R.	Indian J Tuberc. 2020 Oct;67(4):534-538. doi: 10.1016/j.ijtb.2020.07.026. Epub 2020 Jul 31.	Kumar Rai D	Indian J Tuberc	2020	2020-10-20			10.1016/j.ijtb.2020.07.026
32494129	Transition from Restrictive to Obstructive Lung Function Impairment During Treatment and Follow-Up of Active Tuberculosis	Allwood BW, Maasdorp E, Kim GJ, Cooper CB, Goldin J, van Zyl-Smit RN, Bateman ED, Dawson R.	Int J Chron Obstruct Pulmon Dis. 2020 May 11;15:1039-1047. doi: 10.2147/COPD.S219731. eCollection 2020.	Allwood BW	Int J Chron Obstruct Pulmon Dis	2020	2020-06-05	PMC7227812		10.2147/COPD.S219731
33845962	Utility of Bronchiectasis severity index (BSI) as prognostic tool in patients with post tubercular bronchiectasis: An experience from a tertiary care hospital in North India	Deshmukh A, Vadala R, Talwar D.	Indian J Tuberc. 2021 Apr;68(2):261-265. doi: 10.1016/j.ijtb.2020.09.010. Epub 2020 Sep 16.	Deshmukh A	Indian J Tuberc	2021	2021-04-13			10.1016/j.ijtb.2020.09.010
41046132	Sex-Associated Radiographic and Clinical Differences in Nontuberculous Mycobacteria Pulmonary Disease	Garcia B, Mullins M, Lim L, Henostroza G, Margaroli C.	Chronic Obstr Pulm Dis. 2025 Nov 4;12(6):455-465. doi: 10.15326/jcopdf.2025.0622.	Garcia B	Chronic Obstr Pulm Dis	2025	2025-10-04	PMC12794555		10.15326/jcopdf.2025.0622
35655657	Etiology and Clinical Patterns of Chronic Cough in the Chest Clinic of a Tertiary Hospital in Nigeria	Desalu OO, Ojuawo OB, Aladesanmi AO, Adeoti AO, Opeyemi CM, Oloyede T, Afolayan OJ, Fawibe AE.	Int J Gen Med. 2022 May 27;15:5285-5296. doi: 10.2147/IJGM.S363326. eCollection 2022.	Desalu OO	Int J Gen Med	2022	2022-06-03	PMC9153995		10.2147/IJGM.S363326
41127482	Mortality hazards after treatment completion of pulmonary tuberculosis in a tertiary hospital in Uganda	Bongomin F, Namusobya M, Nantale R, Ebbs DS, Batte C, van Rhijn N, Baluku JB, Denning DW.	IJID Reg. 2025 Sep 10;17:100758. doi: 10.1016/j.ijregi.2025.100758. eCollection 2025 Dec.	Bongomin F	IJID Reg	2025	2025-10-23	PMC12538077		10.1016/j.ijregi.2025.100758
41037698	[Late diagnosis of allergic pulmonary aspergillosis in a patient with post-tuberculosis pulmonary sequelae: a fatal case]	Guendulain-Velázquez B.	Rev Alerg Mex. 2025 Sep 30;72(3):72. doi: 10.29262/ram.v72i3.1504.	Guendulain-Velázquez B	Rev Alerg Mex	2025	2025-10-02			10.29262/ram.v72i3.1504

## Sheet: Science Direct
Title	Journal	Publication Date	Authors	Open Access
Survey data of multidrug-resistant tuberculosis, Tuberculosis patients characteristics and stress resilience during COVID-19 pandemic in West Sumatera Province, Indonesia	Data in Brief	October 2020	Ricvan Dana Nindrea; Nissa Prima Sari; Teguh Aryandono	Yes
Design, synthesis and anticancer evaluation of chalcone functionality bearing benzothiazol-oxazole-pyrazine as anticancer agents	Chemical Data Collections	August 2024	P. Venkata Ramana Reddy; Dasari Sravani; Ponnuri Bharath	No
Synthesis of bioactive quinoline acting as anticancer agents and their mode of action using in silico analysis towards Aurora kinase A inhibitors	Chemical Data Collections	October 2021	Kereyagalahally H Narasimhamurthy; Dileep Kumar; M. Guruswamy; Kanchugarakoppal S Rangappa	No
Anticancer activity and metabolite profiling data of Penicillium janthinellum KTMT5	Data in Brief	February 2020	Kudzanai Ian Tapfuma; Tendani Edith Sebola; Vuyo Mavumengwana	Yes
Ethnobotanical, phytochemical and antioxidant study of fifty aromatic and medicinal plants	Chemical Data Collections	February 2023	Moha Afrokh; Saida Tahrouch; Mohamed Tabyaoui	No
16S rRNA gene sequencing data of the upper respiratory tract microbiome in the SARS-CoV-2 infected patients	Data in Brief	February 2022	Julia Galeeva; Vladislav Babenko; Vadim Govorun	Yes
Synthesis, Characterization, Pass prediction, In-silico ADME, Molecular docking and Cyclic voltammetry studies of 1, 4, 5-trisubstituted 1, 2, 3-triazole ethanone and ethanol derivatives via Metal free approach	Chemical Data Collections	August 2020	Krishna swamy; G Golla Ramesh; S Sreenivasa	No
Analysis of a comprehensive dataset: Influence of vaccination profile, types, and severe acute respiratory syndrome coronavirus 2 re-infections on changes in sports-related physical activity one month after infection	Data in Brief	December 2023	Dimitrios I. Bourdas; Panteleimon Bakirtzoglou; Emmanouil Zacharakis	Yes
Synthesis, characterization, cyclic voltammetric and cytotoxic studies of azo dyes containing thiazole moiety	Chemical Data Collections	February 2020	B. N. Ravi; J. Keshavayya; H. M. Santhosh	No
Azaphenantherene derivatives as inhibitor of SARS CoV-2 Mpro: Synthesis, physicochemical, quantum chemical and molecular docking analysis	Chemical Data Collections	August 2020	M. Venkateshan; J. Suresh; R. Ranjith Kumar	No
Data on GC-MS analysis, in vitro anti-oxidant and anti-microbial activity of the Catharanthus roseus and Moringa oleifera leaf extracts	Data in Brief	April 2020	Anjum Mobeen Syeda; K. Riazunnisa	Yes

## Sheet: MDPI
Authors	Title	Journal	Year	Volume(Issue)	Article No./Pages	DOI
Kėvelaitienė, K.; Puronaitė, R.; Davidavičienė, V. E.; Nakčerienė, B.; Danila, E.	Risk Factors for Treatment Failure of Drug-Susceptible Pulmonary Tuberculosis in Lithuania over 22 Years	Medicina	2025	61(10)	1805	10.3390/medicina61101805
Patarca, R.; Haseltine, W. A.	Protein Functional Effector (pfe) Noncoding RNAS Are Identical to Fragments from Various Noncoding RNAs	Int. J. Mol. Sci.	2025	26(14)	6870	10.3390/ijms26146870
Chang, K.-T.; Chen, Y.-C.; Lien, Y.; Huang, Y.-H.; Huang, C.-Y.	Inhibition of RPA32 and Cytotoxic Effects of the Carnivorous Plant Sarracenia purpurea Root Extract in Non-Small-Cell Lung Cancer Cells	Plants	2025	14(10)	1426	10.3390/plants14101426
Ashirbekov, Y.; Khamitova, N.; Satken, K.; Abaildayev, A.; et al.	Circulating MicroRNAs as Biomarkers for the Early Diagnosis of Lung Cancer and Its Differentiation from Tuberculosis	Diagnostics	2024	14(23)	2684	10.3390/diagnostics14232684
Kang, H.-J.; Yun, S.; Shin, S.-H.; Youn, D. H.; et al.	Tuberculous Pleural Effusion-Derived Exosomal miR-130b-3p and miR-423-5p Promote the Proliferation of Lung Cancer Cells via Cyclin D1	Int. J. Mol. Sci.	2024	25(18)	10119	10.3390/ijms251810119
Langwana, V.; Khoza, N.; Rathebe, P. C.; Mbonane, T. P.; Masekameni, M. D.	Knowledge, Attitudes, and Practices on Occupation Health and Safety Amongst Mine Workers Exposed to Crystalline Silica Dust in a Low-Income Country: A Case Study from Lesotho	Safety	2024	10(3)	76	10.3390/safety10030076
Chen, C.-S.; Yu, H.-C.; Yin, C.-H.; Chen, J.-S.; Chen, Y.-S.; Chen, I.-S.	A Retrospective Analysis: Investigating Factors Linked to High Lung-RADS Scores in a Nonsmoking, Non-Family History Population	Diagnostics	2024	14(8)	784	10.3390/diagnostics14080784
Jia, Z.; Thavasi, V.; Venkatesan, T.; Lee, P.	Breath Analysis for Lung Cancer Early Detection—A Clinical Study	Metabolites	2023	13(12)	1197	10.3390/metabo13121197
Lee, H.-S.; Wei, Y.-F.; Shu, C.-C.	Influence of Rifamycin on Survival in Patients with Concomitant Lung Cancer and Pulmonary Tuberculosis	Biomedicines	2023	11(12)	3130	10.3390/biomedicines11123130
Ahoor, A.; Arif, F.; Sajid, M. Z.; Qureshi, I.; Abbas, F.; Jabbar, S.; Abbas, Q.	MixNet-LD: An Automated Classification System for Multiple Lung Diseases Using Modified MixNet Model	Diagnostics	2023	13(20)	3195	10.3390/diagnostics13203195
Najib Ullah, S. N. M.; Afzal, O.; Altamimi, A. S. A.; et al.	Bedaquiline-Loaded Solid Lipid Nanoparticles Drug Delivery in the Management of Non-Small-Cell Lung Cancer (NSCLC)	Pharmaceuticals	2023	16(9)	1309	10.3390/ph16091309
Malik, H.; Anees, T.; Al-Shamaylehs, A. S.; et al.	Deep Learning-Based Classification of Chest Diseases Using X-rays, CT Scans, and Cough Sound Images	Diagnostics	2023	13(17)	2772	10.3390/diagnostics13172772
Sakmamatov, K.; Kuznetsova, Y.; Istamov, K.; et al.	The Trend, Characteristics and Treatment Outcomes in Patients with Tuberculosis Undergoing Thoracic Surgery in the Kyrgyz Republic between 2017 and 2021	Trop. Med. Infect. Dis.	2023	8(8)	393	10.3390/tropicalmed8080393
Lee, J. H.; Kim, D.-K.; Lee, M.-Y.; et al.	The Association of Carbohydrate Antigen (CA) 19-9 Levels and Low Skeletal Muscle Mass in Healthy Adults	Nutrients	2023	15(15)	3394	10.3390/nu15153394
Xu, X.; Wang, M.; Liu, D.; Lei, M.; Fu, J.; Jia, Y.	TransCotANet: A Lung Field Image Segmentation Network with Multidimensional Global Feature Dynamic Aggregation	Symmetry	2023	15(8)	1480	10.3390/sym15081480
Kim, T.; Kim, S. J.; Choi, H.; Shin, T. R.; Sim, Y. S.	Diagnostic Utility and Tendency of Bronchial and Serum Soluble Receptor for Advanced Glycation EndProducts (sRAGE) in Lung Cancer	Cancers	2023	15(10)	2819	10.3390/cancers15102819
Oh, J.; Park, C.; Lee, H.; et al.	OView-AI Supporter for Classifying Pneumonia, Pneumothorax, Tuberculosis, Lung Cancer Chest X-ray Images Using Multi-Stage Superpixels Classification	Diagnostics	2023	13(9)	1519	10.3390/diagnostics13091519
Mojsak, D.; Dębczyński, M.; Kuklińska, B.; et al.	Impact of COVID-19 in Patients with Lung Cancer: A Descriptive Analysis	Int. J. Environ. Res. Public Health	2023	20(2)	1583	10.3390/ijerph20021583
Malik, H.; Naeem, A.; Naqvi, R. A.; Loh, W.-K.	DMFL_Net: A Federated Learning-Based Framework for the Classification of COVID-19 from Multiple Chest Diseases Using X-rays	Sensors	2023	23(2)	743	10.3390/s23020743
Raanan, R.; Zack, O.; Ruben, M.; Perluk, I.; Moshe, S.	Occupational Silica Exposure and Dose–Response for Related Disorders—Silicosis, Pulmonary TB, AIDs and Renal Diseases: Results of a 15-Year Israeli Surveillance	Int. J. Environ. Res. Public Health	2022	19(22)	15010	10.3390/ijerph192215010
Perumal, J.; Lee, P.; Dev, K.; Lim, H. Q.; Dinish, U. S.; Olivo, M.	Machine Learning Assisted Real-Time Label-Free SERS Diagnoses of Malignant Pleural Effusion due to Lung Cancer	Biosensors	2022	12(11)	940	10.3390/bios12110940
Smelov, V.; Trusova, O.; Barbier, S.; et al.	Rationale and Purpose: The FLUTE Study to Evaluate Fluorography Mass Screening for Tuberculosis and Other Diseases	Int. J. Environ. Res. Public Health	2022	19(14)	8706	10.3390/ijerph19148706
Lin, F.-W.; Yeh, M.-H.; Lin, C.-L.; Wei, J. C.-C.	Association between Breast Cancer and Second Primary Lung Cancer among the Female Population in Taiwan	Cancers	2022	14(12)	2977	10.3390/cancers14122977
Lee, C. B.; Lee, K. I.; Kim, Y. J.; et al.	Non-Thermal Plasma Jet-Treated Medium Induces Selective Cytotoxicity against Mycobacterium tuberculosis-Infected Macrophages	Biomedicines	2022	10(6)	1243	10.3390/biomedicines10061243
Goss, G. D.; Spaans, J. N.; Huntsman, D.; et al.	Histologic and Genotypic Characterization of Lung Cancer in the Inuit Population of the Eastern Canadian Arctic	Curr. Oncol.	2022	29(5)	3171–3186	10.3390/curroncol29050258
Thattaamuriyil Padmakumari, L.; Guido, G.; Caruso, D.; et al.	The Role of Chest CT Radiomics in Diagnosis of Lung Cancer or Tuberculosis: A Pilot Study	Diagnostics	2022	12(3)	739	10.3390/diagnostics12030739
Jeong, H.; Baek, S.-Y.; Kim, S.-W.; et al.	Gender-Specific Association of Serum Uric Acid and Pulmonary Function	Medicina	2021	57(9)	953	10.3390/medicina57090953
Yeo, Y.; Shin, D. W.; Han, K.; et al.	Individual 5-Year Lung Cancer Risk Prediction Model in Korea Using a Nationwide Representative Database	Cancers	2021	13(14)	3496	10.3390/cancers13143496
Riskiyev, A.; Ciobanu, A.; Hovhannesyan, A.; et al.	Characteristics and Treatment Outcomes of Patients with Tuberculosis Receiving Adjunctive Surgery in Uzbekistan	Int. J. Environ. Res. Public Health	2021	18(12)	6541	10.3390/ijerph18126541
Martínez-Redondo, J.; Comas, C.; Pujol Salud, J.; et al.	The Risk of Hospitalization in COVID-19 Patients Can Be Predicted by Lung Ultrasound in Primary Care	Int. J. Environ. Res. Public Health	2021	18(11)	6083	10.3390/ijerph18116083
Woo, S. J.; Kim, Y.; Jung, H.; Lee, J. J.; Hong, J. Y.	Tuberculous Fibrosis Enhances Tumorigenic Potential via the NOX4–Autophagy Axis	Cancers	2021	13(4)	687	10.3390/cancers13040687

## Sheet: PRISMA
	PUBMED	Total citations		196
	SCIENCE DIRECT	Total citations		11
	MDPI	Total citations		31
			Total	238
